# Supplementary material for: Identification of biological pathways and genes associated with neurogenic heterotopic ossification by text mining
Source: PeerJ. 2020 Jan 3;8:e8276. doi: 10.7717/peerj.8276 (PMC6944123; doi:10.7717/peerj.8276)
Supplement: Supplemental Information 3 [file peerj-08-8276-s003.xls]

## Sheet: Spinal Cord Injuries
Table S11-1 Candidate genes or molecules derived from text mining for Spinal cord injuries
Concept Name	Semantic Type	Rank Freq	Rank Conf	Count Ys	Freq	Conf	"Discovery?"	Chr.Loc.
BDNF	Gene or Gene Product	11880	1,4247	1	88	0.509	NO	11p14.1
GFAP	Gene or Gene Product	10260	1,2304	1	76	0.44	NO	17q21
FES	Gene or Gene Product	6750	,8095	1	50	0.289	YES	15q25-qter
NOS2A	Gene or Gene Product	5130	,6152	1	38	0.22	YES	17q11.2-q12
GAL3ST1	Gene or Gene Product	3645	,4371	1	27	0.156	YES	22
GDNF	Gene or Gene Product	3510	,4209	1	26	0.15	YES	5p13.1-p12
TRH	Gene or Gene Product	3510	,4209	1	26	0.15	YES	3q13.3-q21
ANKRD11	Gene or Gene Product	3240	,3885	1	24	0.139	YES	16q24.3
PRG2	Gene or Gene Product	2970	,3562	1	22	0.127	YES	11q12
MBP	Gene or Gene Product	2970	,3562	1	22	0.127	YES	18q23
CSPG4	Gene or Gene Product	2700	,3238	1	20	0.116	YES	15q24.2
RNF5	Gene or Gene Product	2700	,3238	1	20	0.116	YES	6p21.31
TNF	Gene or Gene Product	2565	,3076	1	19	0.11	NO	6p21.3
S100A12	Gene or Gene Product	2565	,3076	1	19	0.11	NO	1q21
IL6	Gene or Gene Product	2295	,2752	1	17	0.098	NO	7p21-p15
BCL2	Gene or Gene Product	2295	,2752	1	17	0.098	YES	18q21.3
NUDT6	Gene or Gene Product	2295	,2752	1	17	0.098	NO	4q26
PLXNB1	Gene or Gene Product	2160	,259	1	16	0.093	YES	3p21.31
MMEL1	Gene or Gene Product	2160	,259	1	16	0.093	YES	1p36
TNFRSF1B	Gene or Gene Product	1890	,2267	1	14	0.081	YES	1p36.22
FOS	Gene or Gene Product	1890	,2267	1	14	0.081	NO	14q24.3
CNTF	Gene or Gene Product	1890	,2267	1	14	0.081	YES	11q12
PSIP1	Gene or Gene Product	1890	,2267	1	14	0.081	YES	9p22.2
ROS1	Gene or Gene Product	1755	,2105	1	13	0.075	NO	6q21-q22
DMD	Gene or Gene Product	1755	,2105	1	13	0.075	YES	Xp21.2
VMD2	Gene or Gene Product	1755	,2105	1	13	0.075	YES	11q12
NDOR1	Gene or Gene Product	1620	,1943	1	12	0.069	YES	9q34.3
MAG	Gene or Gene Product	1485	,1781	1	11	0.064	YES	19q13.1
ERCC2	Gene or Gene Product	1485	,1781	1	11	0.064	YES	19q13.3
CD4	Gene or Gene Product	1485	,1781	1	11	0.064	NO	12pter-p12
RHOD	Gene or Gene Product	1485	,1781	1	11	0.064	YES	11q14.3
SCT	Gene or Gene Product	1350	,1619	1	10	0.058	YES	11p15.5
MMRN1	Gene or Gene Product	1350	,1619	1	10	0.058	YES	4q22
IL10	Gene or Gene Product	1350	,1619	1	10	0.058	YES	1q31-q32
VEGF	Gene or Gene Product	1215	,1457	1	9	0.052	NO	6p12
ZNF198	Gene or Gene Product	1215	,1457	1	9	0.052	YES	13q11-q12
FGF2	Gene or Gene Product	1215	,1457	1	9	0.052	YES	4q26
LNPEP	Gene or Gene Product	1215	,1457	1	9	0.052	YES	5q15
FGF13	Gene or Gene Product	1215	,1457	1	9	0.052	YES	Xq26.3
SLC22A12	Gene or Gene Product	1215	,1457	1	9	0.052	YES	11q13.1
BRD4	Gene or Gene Product	1080	,1295	1	8	0.046	YES	19
SORBS1	Gene or Gene Product	1080	,1295	1	8	0.046	YES	10q23.3-10q24.1
SERPINB6	Gene or Gene Product	1080	,1295	1	8	0.046	YES	6p25
MAP2	Gene or Gene Product	1080	,1295	1	8	0.046	YES	2q34-q35
MPO	Gene or Gene Product	1080	,1295	1	8	0.046	YES	17q21.3-q23
CAP1	Gene or Gene Product	1080	,1295	1	8	0.046	YES	1p34.3
SORT1	Gene or Gene Product	945	,1133	1	7	0.041	YES	1p21.3-1p13.1
TCEAL1	Gene or Gene Product	945	,1133	1	7	0.041	YES	Xq22.1
RHOA	Gene or Gene Product	945	,1133	1	7	0.041	YES	3p21.3
LIF	Gene or Gene Product	945	,1133	1	7	0.041	YES	22q11.2-q13.1
NT3	Gene or Gene Product	945	,1133	1	7	0.041	YES	reserved
WWOX	Gene or Gene Product	945	,1133	1	7	0.041	YES	16q23.3-q24.1
CCL2	Gene or Gene Product	810	,0971	1	6	0.035	YES	17q11.2-q21.1
IGFALS	Gene or Gene Product	810	,0971	1	6	0.035	YES	16p13.3
ITGAD	Gene or Gene Product	810	,0971	1	6	0.035	YES	16p13.1-p11
ITGAM	Gene or Gene Product	810	,0971	1	6	0.035	YES	16p11.2
HMOX1	Gene or Gene Product	810	,0971	1	6	0.035	YES	22q12
PCNA	Gene or Gene Product	810	,0971	1	6	0.035	NO	20pter-p12
POMC	Gene or Gene Product	810	,0971	1	6	0.035	NO	2p23
PARP1	Gene or Gene Product	810	,0971	1	6	0.035	YES	1q41-q42
GAP43	Gene or Gene Product	810	,0971	1	6	0.035	YES	3q21-qter
NPAT	Gene or Gene Product	810	,0971	1	6	0.035	NO	11q22-q23
ADC	Gene or Gene Product	675	,0809	1	5	0.029	YES	1p33-p34.3
CXCL10	Gene or Gene Product	675	,0809	1	5	0.029	YES	4q21
FAS	Gene or Gene Product	675	,0809	1	5	0.029	YES	10q24.1
IL2	Gene or Gene Product	675	,0809	1	5	0.029	YES	4q26-q27
ITGB2	Gene or Gene Product	675	,0809	1	5	0.029	YES	21q22.3
DES	Gene or Gene Product	675	,0809	1	5	0.029	NO	2q35
PCYT1B	Gene or Gene Product	675	,0809	1	5	0.029	YES	Xp22
APC	Gene or Gene Product	675	,0809	1	5	0.029	YES	5q21-q22
CBS	Gene or Gene Product	675	,0809	1	5	0.029	YES	21q22.3
CPP	Gene or Gene Product	675	,0809	1	5	0.029	YES	8q21.13-q23.1
MAPK1	Gene or Gene Product	675	,0809	1	5	0.029	YES	22q11.2
ROM1	Gene or Gene Product	540	,0648	1	4	0.023	YES	11q13
HMOX2	Gene or Gene Product	540	,0648	1	4	0.023	YES	16p13.3
SPN	Gene or Gene Product	540	,0648	1	4	0.023	YES	16p11.2
TAL1	Gene or Gene Product	540	,0648	1	4	0.023	YES	1p32
TXN	Gene or Gene Product	540	,0648	1	4	0.023	YES	9q31
DEAF1	Gene or Gene Product	540	,0648	1	4	0.023	YES	11p15.5
PORCN	Gene or Gene Product	540	,0648	1	4	0.023	NO	Xp11.23
SCLY	Gene or Gene Product	540	,0648	1	4	0.023	YES	2q37.3
ITGAL	Gene or Gene Product	540	,0648	1	4	0.023	YES	16p13.1-p11
LIPG	Gene or Gene Product	540	,0648	1	4	0.023	YES	18q21.1
LPO	Gene or Gene Product	540	,0648	1	4	0.023	YES	17q23.1
MSC	Gene or Gene Product	540	,0648	1	4	0.023	YES	8q13-q21
NAGLU	Gene or Gene Product	540	,0648	1	4	0.023	YES	17q11-q21
NGFR	Gene or Gene Product	540	,0648	1	4	0.023	YES	17q21-q22
PPP1R14B	Gene or Gene Product	540	,0648	1	4	0.023	YES	11q13
ADCYAP1	Gene or Gene Product	540	,0648	1	4	0.023	YES	18p11
CAT	Gene or Gene Product	540	,0648	1	4	0.023	YES	11p13
CD34	Gene or Gene Product	540	,0648	1	4	0.023	NO	1q32
CDKN1A	Gene or Gene Product	540	,0648	1	4	0.023	YES	6p21.1
CREM	Gene or Gene Product	540	,0648	1	4	0.023	YES	10p12.1-p11.1
GRP	Gene or Gene Product	540	,0648	1	4	0.023	YES	18q21.1-q21.32
S100A9	Gene or Gene Product	540	,0648	1	4	0.023	YES	1q21
CYTL1	Gene or Gene Product	405	,0486	1	3	0.017	YES	4p16-p15
FLII	Gene or Gene Product	405	,0486	1	3	0.017	YES	17p11.2
RPP14	Gene or Gene Product	405	,0486	1	3	0.017	YES	3p21.2
SLC7A5	Gene or Gene Product	405	,0486	1	3	0.017	YES	16q24.3
TWIST1	Gene or Gene Product	405	,0486	1	3	0.017	YES	7p21
TYMS	Gene or Gene Product	405	,0486	1	3	0.017	YES	18p11.31-p11.21
VIP	Gene or Gene Product	405	,0486	1	3	0.017	NO	6q24-q27
VSX1	Gene or Gene Product	405	,0486	1	3	0.017	YES	20p11.21-p11.23
CTNNBL1	Gene or Gene Product	405	,0486	1	3	0.017	YES	20q11.23-q12
PSAT1	Gene or Gene Product	405	,0486	1	3	0.017	YES	9q21.2
UPK3B	Gene or Gene Product	405	,0486	1	3	0.017	YES	7q11.2
CPAMD8	Gene or Gene Product	405	,0486	1	3	0.017	NO	19p13.12
HSPB1	Gene or Gene Product	405	,0486	1	3	0.017	YES	7q
HTR2A	Gene or Gene Product	405	,0486	1	3	0.017	YES	13q14-q21
ICAM1	Gene or Gene Product	405	,0486	1	3	0.017	YES	19p13.3-p13.2
IL4	Gene or Gene Product	405	,0486	1	3	0.017	NO	5q23-q31
KLK3	Gene or Gene Product	405	,0486	1	3	0.017	YES	19q13.41
MAPK14	Gene or Gene Product	405	,0486	1	3	0.017	YES	6p21.3-p21.2
MAPK3	Gene or Gene Product	405	,0486	1	3	0.017	YES	16
NCAM1	Gene or Gene Product	405	,0486	1	3	0.017	YES	11q23-q24
NPEPPS	Gene or Gene Product	405	,0486	1	3	0.017	YES	17q12-q21
PTS	Gene or Gene Product	405	,0486	1	3	0.017	YES	11q22.3
AAVS1	Gene or Gene Product	405	,0486	1	3	0.017	YES	19q13
RHOB	Gene or Gene Product	405	,0486	1	3	0.017	YES	2pter-p12
AHSA1	Gene or Gene Product	405	,0486	1	3	0.017	YES	14q
KRIT1	Gene or Gene Product	405	,0486	1	3	0.017	YES	7q11.2-q21
CD80	Gene or Gene Product	405	,0486	1	3	0.017	YES	3q13.3-q21
CNP	Gene or Gene Product	405	,0486	1	3	0.017	NO	17q21
EGF	Gene or Gene Product	405	,0486	1	3	0.017	YES	4q25
ERCC8	Gene or Gene Product	405	,0486	1	3	0.017	YES	5q12.1
MAGEE1	Gene or Gene Product	405	,0486	1	3	0.017	YES	Xq13
C1QL1	Gene or Gene Product	270	,0324	1	2	0.012	YES	17q21
DMN	Gene or Gene Product	270	,0324	1	2	0.012	YES	15q26.3
RET	Gene or Gene Product	270	,0324	1	2	0.012	YES	10q11.2
RPE	Gene or Gene Product	270	,0324	1	2	0.012	NO	2q32-q33.3
S100A4	Gene or Gene Product	270	,0324	1	2	0.012	YES	1q12-q22
S100B	Gene or Gene Product	270	,0324	1	2	0.012	YES	21q22.3
SARDH	Gene or Gene Product	270	,0324	1	2	0.012	YES	9q33-q34
SDS	Gene or Gene Product	270	,0324	1	2	0.012	YES	12q24.21
SLC10A1	Gene or Gene Product	270	,0324	1	2	0.012	YES	14
SLC1A2	Gene or Gene Product	270	,0324	1	2	0.012	YES	11p13-p12
SLC1A3	Gene or Gene Product	270	,0324	1	2	0.012	YES	5p13
SPRR1A	Gene or Gene Product	270	,0324	1	2	0.012	YES	1q21-q22
STAT3	Gene or Gene Product	270	,0324	1	2	0.012	YES	17q21
TAPBP	Gene or Gene Product	270	,0324	1	2	0.012	YES	6p21.3
TGFB1	Gene or Gene Product	270	,0324	1	2	0.012	YES	19q13.1
TIMP1	Gene or Gene Product	270	,0324	1	2	0.012	YES	Xp11.3-p11.23
TNFSF10	Gene or Gene Product	270	,0324	1	2	0.012	YES	3q26
TSC1	Gene or Gene Product	270	,0324	1	2	0.012	YES	9q34
TSC2	Gene or Gene Product	270	,0324	1	2	0.012	YES	16p13.3
VIM	Gene or Gene Product	270	,0324	1	2	0.012	YES	10p13
AICDA	Gene or Gene Product	270	,0324	1	2	0.012	YES	12p13
PGPEP1	Gene or Gene Product	270	,0324	1	2	0.012	YES	19p13.11
CGB5	Gene or Gene Product	270	,0324	1	2	0.012	YES	19q13.32
RAPGEF5	Gene or Gene Product	270	,0324	1	2	0.012	YES	7p15.3
OPTN	Gene or Gene Product	270	,0324	1	2	0.012	YES	10p14
NANS	Gene or Gene Product	270	,0324	1	2	0.012	YES	9p24.1-p23
OPN5	Gene or Gene Product	270	,0324	1	2	0.012	YES	6p12.3
IL2RA	Gene or Gene Product	270	,0324	1	2	0.012	YES	10p15-p14
ISG20	Gene or Gene Product	270	,0324	1	2	0.012	YES	15q26
JAK2	Gene or Gene Product	270	,0324	1	2	0.012	YES	9p24
MAPT	Gene or Gene Product	270	,0324	1	2	0.012	YES	17q21
MOG	Gene or Gene Product	270	,0324	1	2	0.012	YES	6p22-p21.3
MPG	Gene or Gene Product	270	,0324	1	2	0.012	YES	16
MSMB	Gene or Gene Product	270	,0324	1	2	0.012	YES	10q11.2
NAP1L1	Gene or Gene Product	270	,0324	1	2	0.012	YES	12q21.1
NPY	Gene or Gene Product	270	,0324	1	2	0.012	NO	7p15.3
NRP1	Gene or Gene Product	270	,0324	1	2	0.012	YES	10p12
SERPINE1	Gene or Gene Product	270	,0324	1	2	0.012	YES	7q21.3-q22
PCBD1	Gene or Gene Product	270	,0324	1	2	0.012	YES	10q22
PGF	Gene or Gene Product	270	,0324	1	2	0.012	YES	14q22-q24.3
PGP	Gene or Gene Product	270	,0324	1	2	0.012	YES	16p13.3
SERPINE2	Gene or Gene Product	270	,0324	1	2	0.012	YES	2q33-q35
PIP	Gene or Gene Product	270	,0324	1	2	0.012	NO	7q32-qter
PRDX2	Gene or Gene Product	270	,0324	1	2	0.012	YES	19p13.2
PRNP	Gene or Gene Product	270	,0324	1	2	0.012	YES	20pter-p12
PSMD12	Gene or Gene Product	270	,0324	1	2	0.012	YES	17q24.3
RASA1	Gene or Gene Product	270	,0324	1	2	0.012	YES	5q13
REG1A	Gene or Gene Product	270	,0324	1	2	0.012	YES	2p12
ADAMTS1	Gene or Gene Product	270	,0324	1	2	0.012	YES	21q22.1-q22
APP	Gene or Gene Product	270	,0324	1	2	0.012	YES	21q21.2
AR	Gene or Gene Product	270	,0324	1	2	0.012	NO	Xq12
ATP2B2	Gene or Gene Product	270	,0324	1	2	0.012	YES	3p25.3
AVP	Gene or Gene Product	270	,0324	1	2	0.012	YES	20p13
B3GAT1	Gene or Gene Product	270	,0324	1	2	0.012	YES	11q25
BMP7	Gene or Gene Product	270	,0324	1	2	0.012	NO	20
CAPG	Gene or Gene Product	270	,0324	1	2	0.012	NO	2
CCK	Gene or Gene Product	270	,0324	1	2	0.012	YES	3pter-p21
CD47	Gene or Gene Product	270	,0324	1	2	0.012	YES	3q13.1-q13.2
CD69	Gene or Gene Product	270	,0324	1	2	0.012	YES	12p13
CD81	Gene or Gene Product	270	,0324	1	2	0.012	YES	11pter-p11.2
CD86	Gene or Gene Product	270	,0324	1	2	0.012	YES	3q21
CGA	Gene or Gene Product	270	,0324	1	2	0.012	YES	6q14-q21
CORT	Gene or Gene Product	270	,0324	1	2	0.012	YES	1p36
CRX	Gene or Gene Product	270	,0324	1	2	0.012	YES	19q13.3
ACE	Gene or Gene Product	270	,0324	1	2	0.012	YES	17q23
DNAH5	Gene or Gene Product	270	,0324	1	2	0.012	YES	5p15.2
DNAI1	Gene or Gene Product	270	,0324	1	2	0.012	YES	9p13-p21
ELK3	Gene or Gene Product	270	,0324	1	2	0.012	YES	12q23
EPO	Gene or Gene Product	270	,0324	1	2	0.012	YES	7q21
EPX	Gene or Gene Product	270	,0324	1	2	0.012	YES	17q23.1
ESR2	Gene or Gene Product	270	,0324	1	2	0.012	YES	14q21-q22
F8	Gene or Gene Product	270	,0324	1	2	0.012	YES	Xq28
FKBP1A	Gene or Gene Product	270	,0324	1	2	0.012	YES	20p13
FYN	Gene or Gene Product	270	,0324	1	2	0.012	YES	6q21
HPSE	Gene or Gene Product	270	,0324	1	2	0.012	YES	4q21.3
HPT	Gene or Gene Product	270	,0324	1	2	0.012	YES	Xq26-q27
ABCA4	Gene or Gene Product	135	,0162	1	1	0.006	YES	1p22
ADA	Gene or Gene Product	135	,0162	1	1	0.006	YES	20q13.12
AIF1	Gene or Gene Product	135	,0162	1	1	0.006	YES	6p21.3
AMH	Gene or Gene Product	135	,0162	1	1	0.006	YES	19p13.3
APEX1	Gene or Gene Product	135	,0162	1	1	0.006	YES	14q11.2-q12
ARC	Gene or Gene Product	135	,0162	1	1	0.006	YES	8q24.3
RHOC	Gene or Gene Product	135	,0162	1	1	0.006	YES	1p13.1
ATP2B1	Gene or Gene Product	135	,0162	1	1	0.006	YES	12q21-q23
ATP2B3	Gene or Gene Product	135	,0162	1	1	0.006	YES	Xq28
ATP2B4	Gene or Gene Product	135	,0162	1	1	0.006	YES	1q25-q32
BAD	Gene or Gene Product	135	,0162	1	1	0.006	YES	11q13.1
BCAR1	Gene or Gene Product	135	,0162	1	1	0.006	NO	16q22-q23
BCS1L	Gene or Gene Product	135	,0162	1	1	0.006	YES	2q33
MRAP	Gene or Gene Product	135	,0162	1	1	0.006	NO	21q22.1
CA2	Gene or Gene Product	135	,0162	1	1	0.006	YES	8q22
CAPN1	Gene or Gene Product	135	,0162	1	1	0.006	YES	11q13
CAPNS1	Gene or Gene Product	135	,0162	1	1	0.006	YES	19q13.1
CASP1	Gene or Gene Product	135	,0162	1	1	0.006	YES	11q23
CASP3	Gene or Gene Product	135	,0162	1	1	0.006	YES	4q34
CCR1	Gene or Gene Product	135	,0162	1	1	0.006	YES	3p21
CCR2	Gene or Gene Product	135	,0162	1	1	0.006	YES	3p21
CCR5	Gene or Gene Product	135	,0162	1	1	0.006	YES	3p21
CD44	Gene or Gene Product	135	,0162	1	1	0.006	YES	11p13
CD68	Gene or Gene Product	135	,0162	1	1	0.006	NO	17p13
CD83	Gene or Gene Product	135	,0162	1	1	0.006	YES	6p23
CDH17	Gene or Gene Product	135	,0162	1	1	0.006	YES	8q22.1
CHR	Gene or Gene Product	135	,0162	1	1	0.006	YES	5q35
CLU	Gene or Gene Product	135	,0162	1	1	0.006	YES	8p21-p12
CNR1	Gene or Gene Product	135	,0162	1	1	0.006	YES	6q14-q15
CNR2	Gene or Gene Product	135	,0162	1	1	0.006	YES	1p
CNTFR	Gene or Gene Product	135	,0162	1	1	0.006	YES	9p13
CPOX	Gene or Gene Product	135	,0162	1	1	0.006	YES	3q12
CRLF1	Gene or Gene Product	135	,0162	1	1	0.006	YES	19p12
CRP	Gene or Gene Product	135	,0162	1	1	0.006	YES	1q21-q23
CSE1L	Gene or Gene Product	135	,0162	1	1	0.006	NO	20q13
CSF2	Gene or Gene Product	135	,0162	1	1	0.006	YES	5q23-q31
CTF1	Gene or Gene Product	135	,0162	1	1	0.006	YES	16p11.2-16p11.1
CTGF	Gene or Gene Product	135	,0162	1	1	0.006	YES	6q23.1
CUTL1	Gene or Gene Product	135	,0162	1	1	0.006	YES	7q22.1
DCC	Gene or Gene Product	135	,0162	1	1	0.006	YES	18q21.1
DCI	Gene or Gene Product	135	,0162	1	1	0.006	YES	16p13.3
DCX	Gene or Gene Product	135	,0162	1	1	0.006	YES	Xq22.3-q23
DMXL2	Gene or Gene Product	135	,0162	1	1	0.006	YES	15q21.2
DNASE1L3	Gene or Gene Product	135	,0162	1	1	0.006	YES	3p21.1-3p14.3
DSP	Gene or Gene Product	135	,0162	1	1	0.006	YES	6pter-p21
E2F5	Gene or Gene Product	135	,0162	1	1	0.006	YES	8q21.2
EML1	Gene or Gene Product	135	,0162	1	1	0.006	YES	14q32
EMD	Gene or Gene Product	135	,0162	1	1	0.006	NO	Xq27.3-q28
EPRS	Gene or Gene Product	135	,0162	1	1	0.006	YES	1q41-q42
ERG	Gene or Gene Product	135	,0162	1	1	0.006	YES	21q22.3
F12	Gene or Gene Product	135	,0162	1	1	0.006	YES	5q33-qter
F2R	Gene or Gene Product	135	,0162	1	1	0.006	YES	5q13
FADD	Gene or Gene Product	135	,0162	1	1	0.006	YES	11q13.3
FBN1	Gene or Gene Product	135	,0162	1	1	0.006	YES	15q21.1
FGF1	Gene or Gene Product	135	,0162	1	1	0.006	YES	5q31.3-q33.2
FPR1	Gene or Gene Product	135	,0162	1	1	0.006	YES	19q13.41
FSHR	Gene or Gene Product	135	,0162	1	1	0.006	YES	2p21-p16
FST	Gene or Gene Product	135	,0162	1	1	0.006	YES	5q11.2
IFI6	Gene or Gene Product	135	,0162	1	1	0.006	YES	1p35
GCY	Gene or Gene Product	135	,0162	1	1	0.006	YES	Yq11
GFPT1	Gene or Gene Product	135	,0162	1	1	0.006	YES	2p13
GHRH	Gene or Gene Product	135	,0162	1	1	0.006	YES	20p12 or 20q11.2-q12
GCLC	Gene or Gene Product	135	,0162	1	1	0.006	NO	6p12
GNPDA1	Gene or Gene Product	135	,0162	1	1	0.006	YES	5q21
GOSR1	Gene or Gene Product	135	,0162	1	1	0.006	YES	17q11
GPB	Gene or Gene Product	135	,0162	1	1	0.006	YES	8q
GPI	Gene or Gene Product	135	,0162	1	1	0.006	YES	19q13.1
GRIK5	Gene or Gene Product	135	,0162	1	1	0.006	YES	19q13.2
GYPB	Gene or Gene Product	135	,0162	1	1	0.006	YES	4q28-q31
GYPE	Gene or Gene Product	135	,0162	1	1	0.006	YES	4q28-q31
HDC	Gene or Gene Product	135	,0162	1	1	0.006	YES	15
HGD	Gene or Gene Product	135	,0162	1	1	0.006	YES	3q
HIF1A	Gene or Gene Product	135	,0162	1	1	0.006	YES	14q21-q24
HLA-A	Gene or Gene Product	135	,0162	1	1	0.006	NO	6p21.3
HLA-B	Gene or Gene Product	135	,0162	1	1	0.006	YES	6p21.3
TLX2	Gene or Gene Product	135	,0162	1	1	0.006	YES	2p13.1-p12
HRB	Gene or Gene Product	135	,0162	1	1	0.006	YES	2q36
HTATIP	Gene or Gene Product	135	,0162	1	1	0.006	YES	11q13
HTR1A	Gene or Gene Product	135	,0162	1	1	0.006	YES	5q11.2-q13
HTR2C	Gene or Gene Product	135	,0162	1	1	0.006	YES	Xq24
IBSP	Gene or Gene Product	135	,0162	1	1	0.006	NO	4q28-q31
IDE	Gene or Gene Product	135	,0162	1	1	0.006	YES	10q23-q25
IDS	Gene or Gene Product	135	,0162	1	1	0.006	YES	Xq27.3-q28
IL3	Gene or Gene Product	135	,0162	1	1	0.006	YES	5q23-q31
IL5	Gene or Gene Product	135	,0162	1	1	0.006	NO	5q23-q31
IL8	Gene or Gene Product	135	,0162	1	1	0.006	YES	4q13-q21
INPP5D	Gene or Gene Product	135	,0162	1	1	0.006	YES	2q37.1
ITGA2	Gene or Gene Product	135	,0162	1	1	0.006	YES	5q23-31
ITGA3	Gene or Gene Product	135	,0162	1	1	0.006	YES	17q21.33
ITGA4	Gene or Gene Product	135	,0162	1	1	0.006	YES	2q31-q32
ITK	Gene or Gene Product	135	,0162	1	1	0.006	YES	5q31-q32
JAK3	Gene or Gene Product	135	,0162	1	1	0.006	YES	19p13-p12
KLK6	Gene or Gene Product	135	,0162	1	1	0.006	YES	19q13.3
TNPO1	Gene or Gene Product	135	,0162	1	1	0.006	YES	5q13.1
STMN1	Gene or Gene Product	135	,0162	1	1	0.006	YES	1p35-36.1
LDB1	Gene or Gene Product	135	,0162	1	1	0.006	YES	10q24-q25
LDHC	Gene or Gene Product	135	,0162	1	1	0.006	YES	11p15.5-p14.3
LPP	Gene or Gene Product	135	,0162	1	1	0.006	YES	3q27-q28
MAP1B	Gene or Gene Product	135	,0162	1	1	0.006	YES	5q13
MAP2K1	Gene or Gene Product	135	,0162	1	1	0.006	YES	15q22.1-q22.33
MAP3K5	Gene or Gene Product	135	,0162	1	1	0.006	YES	6q22.33
MAP3K8	Gene or Gene Product	135	,0162	1	1	0.006	YES	10p11.2
MAPK8	Gene or Gene Product	135	,0162	1	1	0.006	YES	10
MIF	Gene or Gene Product	135	,0162	1	1	0.006	YES	22q11.2
MIP	Gene or Gene Product	135	,0162	1	1	0.006	YES	12q13
MIPEP	Gene or Gene Product	135	,0162	1	1	0.006	YES	13q12
MMD	Gene or Gene Product	135	,0162	1	1	0.006	YES	17q
MRRF	Gene or Gene Product	135	,0162	1	1	0.006	YES	9q32-q34.1
MST1	Gene or Gene Product	135	,0162	1	1	0.006	YES	3p21
MSX2	Gene or Gene Product	135	,0162	1	1	0.006	NO	5q34-q35
MVP	Gene or Gene Product	135	,0162	1	1	0.006	NO	16p11.2
MYOC	Gene or Gene Product	135	,0162	1	1	0.006	YES	1q23-q24
MYT1	Gene or Gene Product	135	,0162	1	1	0.006	YES	20q13
NBN	Gene or Gene Product	135	,0162	1	1	0.006	YES	8q21-q24
NDN	Gene or Gene Product	135	,0162	1	1	0.006	YES	15q11-q12
NDUFB3	Gene or Gene Product	135	,0162	1	1	0.006	YES	2q31.3
NES	Gene or Gene Product	135	,0162	1	1	0.006	YES	1q23
NHS	Gene or Gene Product	135	,0162	1	1	0.006	YES	Xp22.3-p21.1
NOL3	Gene or Gene Product	135	,0162	1	1	0.006	YES	16q21-16q23
NRG1	Gene or Gene Product	135	,0162	1	1	0.006	YES	8p21-p12
NRGN	Gene or Gene Product	135	,0162	1	1	0.006	YES	11q24
CNTNAP1	Gene or Gene Product	135	,0162	1	1	0.006	YES	17q21
NT5C2	Gene or Gene Product	135	,0162	1	1	0.006	YES	10q24.32
NTSR1	Gene or Gene Product	135	,0162	1	1	0.006	YES	20q13-20q13
OPA1	Gene or Gene Product	135	,0162	1	1	0.006	YES	3q28-q29
OTC	Gene or Gene Product	135	,0162	1	1	0.006	YES	Xp21.1
CLDN11	Gene or Gene Product	135	,0162	1	1	0.006	YES	3q26.2-q26.3
P2RX4	Gene or Gene Product	135	,0162	1	1	0.006	YES	12q24.32
P2RX7	Gene or Gene Product	135	,0162	1	1	0.006	YES	12q24
PAEP	Gene or Gene Product	135	,0162	1	1	0.006	YES	9q34
PAK2	Gene or Gene Product	135	,0162	1	1	0.006	YES	3
PDCD8	Gene or Gene Product	135	,0162	1	1	0.006	YES	Xq25-q26
PF4	Gene or Gene Product	135	,0162	1	1	0.006	YES	4q12-q21
PHB	Gene or Gene Product	135	,0162	1	1	0.006	YES	17q21
SERPINA1	Gene or Gene Product	135	,0162	1	1	0.006	YES	14q32.1
PLAA	Gene or Gene Product	135	,0162	1	1	0.006	YES	9p21
PLN	Gene or Gene Product	135	,0162	1	1	0.006	YES	6
PMAIP1	Gene or Gene Product	135	,0162	1	1	0.006	NO	18q21.32
PNMT	Gene or Gene Product	135	,0162	1	1	0.006	YES	17
PON1	Gene or Gene Product	135	,0162	1	1	0.006	YES	7q21.3
PPA1	Gene or Gene Product	135	,0162	1	1	0.006	YES	10q11.1-q24
PPIAP10	Gene or Gene Product	135	,0162	1	1	0.006	YES	20q13.2
PPYR1	Gene or Gene Product	135	,0162	1	1	0.006	YES	10q11.2
PRKG1	Gene or Gene Product	135	,0162	1	1	0.006	YES	10q11.2
PRL	Gene or Gene Product	135	,0162	1	1	0.006	YES	6p22.2-p21.3
PSD	Gene or Gene Product	135	,0162	1	1	0.006	YES	10q24
PSMB6	Gene or Gene Product	135	,0162	1	1	0.006	YES	17p13
PSMC6	Gene or Gene Product	135	,0162	1	1	0.006	YES	12q15
PTH	Gene or Gene Product	135	,0162	1	1	0.006	NO	11p15.3-p15.1
PTPN6	Gene or Gene Product	135	,0162	1	1	0.006	YES	12p13.31
PTPRC	Gene or Gene Product	135	,0162	1	1	0.006	YES	1q31-q32
PTPRU	Gene or Gene Product	135	,0162	1	1	0.006	YES	1p35-pter
RAG1	Gene or Gene Product	135	,0162	1	1	0.006	YES	11p13
RALBP1	Gene or Gene Product	135	,0162	1	1	0.006	YES	18p11.22
RFP2	Gene or Gene Product	135	,0162	1	1	0.006	YES	13q14
RGS7	Gene or Gene Product	135	,0162	1	1	0.006	YES	1q43
RIPK1	Gene or Gene Product	135	,0162	1	1	0.006	YES	6p25.2
ROCK1	Gene or Gene Product	135	,0162	1	1	0.006	YES	18q11.2
SCD	Gene or Gene Product	135	,0162	1	1	0.006	YES	10q23-q24
CCL5	Gene or Gene Product	135	,0162	1	1	0.006	YES	17q11.2-q12
CCL7	Gene or Gene Product	135	,0162	1	1	0.006	YES	17q11.2-q12
SDC1	Gene or Gene Product	135	,0162	1	1	0.006	YES	2p
SELL	Gene or Gene Product	135	,0162	1	1	0.006	YES	1q23-q25
SEMA4D	Gene or Gene Product	135	,0162	1	1	0.006	YES	9q22-q31
SCG5	Gene or Gene Product	135	,0162	1	1	0.006	YES	15q13-q14
SH2D1A	Gene or Gene Product	135	,0162	1	1	0.006	NO	Xq25
SHBG	Gene or Gene Product	135	,0162	1	1	0.006	YES	17pter-p12
SLA	Gene or Gene Product	135	,0162	1	1	0.006	YES	8q22.3-qter
SLC17A5	Gene or Gene Product	135	,0162	1	1	0.006	YES	6q14-q15
SLC1A1	Gene or Gene Product	135	,0162	1	1	0.006	YES	9p24
SLC22A3	Gene or Gene Product	135	,0162	1	1	0.006	YES	6q26-q27
SLC22A5	Gene or Gene Product	135	,0162	1	1	0.006	YES	5q31
SMCR	Gene or Gene Product	135	,0162	1	1	0.006	YES	17p11.2
SMS	Gene or Gene Product	135	,0162	1	1	0.006	YES	Xp22.1
SOD1	Gene or Gene Product	135	,0162	1	1	0.006	YES	21q22.11
SON	Gene or Gene Product	135	,0162	1	1	0.006	YES	21q22.1-q22.2
SPR	Gene or Gene Product	135	,0162	1	1	0.006	YES	2p14-p12
STAT1	Gene or Gene Product	135	,0162	1	1	0.006	YES	2q32.2-q32.3
SULT1E1	Gene or Gene Product	135	,0162	1	1	0.006	YES	4q13.1
STS	Gene or Gene Product	135	,0162	1	1	0.006	YES	Xp22.32
TACR1	Gene or Gene Product	135	,0162	1	1	0.006	YES	2p13.1-p12
TERT	Gene or Gene Product	135	,0162	1	1	0.006	YES	5p15.33
TFPI	Gene or Gene Product	135	,0162	1	1	0.006	YES	2q31-q32.1
THPO	Gene or Gene Product	135	,0162	1	1	0.006	YES	3q27
THY1	Gene or Gene Product	135	,0162	1	1	0.006	YES	11q23.3
TNFRSF17	Gene or Gene Product	135	,0162	1	1	0.006	YES	16p13.1
CD40	Gene or Gene Product	135	,0162	1	1	0.006	YES	20q12-q13.2
TNFSF11	Gene or Gene Product	135	,0162	1	1	0.006	YES	13q14
FASLG	Gene or Gene Product	135	,0162	1	1	0.006	YES	1q23
TP53	Gene or Gene Product	135	,0162	1	1	0.006	YES	17p13.1
TPO	Gene or Gene Product	135	,0162	1	1	0.006	YES	2pter-p24
TRI	Gene or Gene Product	135	,0162	1	1	0.006	YES	reserved
UCHL1	Gene or Gene Product	135	,0162	1	1	0.006	YES	4p14
VAULTRC1	Gene or Gene Product	135	,0162	1	1	0.006	YES	5
VCP	Gene or Gene Product	135	,0162	1	1	0.006	YES	9p13-p12
VHL	Gene or Gene Product	135	,0162	1	1	0.006	YES	3p25.3
YES1	Gene or Gene Product	135	,0162	1	1	0.006	NO	18p11.31-p11.21
YY1	Gene or Gene Product	135	,0162	1	1	0.006	YES	14q
ZNF143	Gene or Gene Product	135	,0162	1	1	0.006	YES	11p15.4
GSTO1	Gene or Gene Product	135	,0162	1	1	0.006	YES	10q25.1
FAM3A	Gene or Gene Product	135	,0162	1	1	0.006	YES	Xq28
RTN4	Gene or Gene Product	135	,0162	1	1	0.006	YES	2p14-p13
DNALI1	Gene or Gene Product	135	,0162	1	1	0.006	YES	1p35.1
SLC25A21	Gene or Gene Product	135	,0162	1	1	0.006	YES	14q13.3
ELSPBP1	Gene or Gene Product	135	,0162	1	1	0.006	YES	19q13.33
ALDH1A2	Gene or Gene Product	135	,0162	1	1	0.006	YES	15q21.2
OGFR	Gene or Gene Product	135	,0162	1	1	0.006	YES	20q13.3
REM1	Gene or Gene Product	135	,0162	1	1	0.006	YES	20
CBX8	Gene or Gene Product	135	,0162	1	1	0.006	YES	17q25.3
HRSP12	Gene or Gene Product	135	,0162	1	1	0.006	YES	8q22
TNIP1	Gene or Gene Product	135	,0162	1	1	0.006	YES	5q32-q33.1
EMG1	Gene or Gene Product	135	,0162	1	1	0.006	YES	12p13
IFI44	Gene or Gene Product	135	,0162	1	1	0.006	YES	1p
CD160	Gene or Gene Product	135	,0162	1	1	0.006	YES	1q21.2
MLC1	Gene or Gene Product	135	,0162	1	1	0.006	YES	22q13.33
PASK	Gene or Gene Product	135	,0162	1	1	0.006	YES	2q37.3
DTNBP1	Gene or Gene Product	135	,0162	1	1	0.006	YES	6p22.3
PDSS1	Gene or Gene Product	135	,0162	1	1	0.006	YES	10p12.2
DHX40	Gene or Gene Product	135	,0162	1	1	0.006	YES	17q22
HHAT	Gene or Gene Product	135	,0162	1	1	0.006	YES	1q32
PADI4	Gene or Gene Product	135	,0162	1	1	0.006	YES	1p36.13
SETD2	Gene or Gene Product	135	,0162	1	1	0.006	YES	3p21.31
FEV	Gene or Gene Product	135	,0162	1	1	0.006	NO	2q36
CCDC6	Gene or Gene Product	135	,0162	1	1	0.006	YES	10q21.2
CSAD	Gene or Gene Product	135	,0162	1	1	0.006	YES	12q13.11-q14.3
SOCS3	Gene or Gene Product	135	,0162	1	1	0.006	YES	17q25.3
KLHDC2	Gene or Gene Product	135	,0162	1	1	0.006	YES	14q21.3
SPG21	Gene or Gene Product	135	,0162	1	1	0.006	YES	15q21-q22
SLTM	Gene or Gene Product	135	,0162	1	1	0.006	YES	15q21.3
HECA	Gene or Gene Product	135	,0162	1	1	0.006	YES	6q23-q24
MIB1	Gene or Gene Product	135	,0162	1	1	0.006	YES	18q11.2
PTCRA	Gene or Gene Product	135	,0162	1	1	0.006	YES	6p21.3
CCRK	Gene or Gene Product	135	,0162	1	1	0.006	YES	9q22.2
TIPARP	Gene or Gene Product	135	,0162	1	1	0.006	YES	3q25.31
FAM111B	Gene or Gene Product	135	,0162	1	1	0.006	YES	11q12.1
DCTN5	Gene or Gene Product	135	,0162	1	1	0.006	YES	16p12.1
RABEP2	Gene or Gene Product	135	,0162	1	1	0.006	YES	16p12.1
KIAA1212	Gene or Gene Product	135	,0162	1	1	0.006	YES	2p16.3
HSPB6	Gene or Gene Product	135	,0162	1	1	0.006	YES	19q13.13
RPAIN	Gene or Gene Product	135	,0162	1	1	0.006	YES	17p13.2
PKMYT1	Gene or Gene Product	135	,0162	1	1	0.006	YES	16p13.3
GPR172A	Gene or Gene Product	135	,0162	1	1	0.006	YES	8q24.3
RGMA	Gene or Gene Product	135	,0162	1	1	0.006	YES	15q26.1
TMEM28	Gene or Gene Product	135	,0162	1	1	0.006	YES	Xq13.1
SNORD74	Gene or Gene Product	135	,0162	1	1	0.006	YES	1q25.1

## Sheet: Compression of spinal cord
Table S11-2 Candidate genes or molecules derived from text mining for Compression of spinal cord
Concept Name	Semantic Type	Rank Freq	Rank Conf	Count Ys	Freq	Conf	"Discovery?"	Chr.Loc.
WWOX	Gene or Gene Product	791	,2382	1	7	0.102	YES	16q23.3-q24.1
PLXNB1	Gene or Gene Product	678	,2041	1	6	0.087	YES	3p21.31
MMEL1	Gene or Gene Product	678	,2041	1	6	0.087	YES	1p36
DES	Gene or Gene Product	565	,1701	1	5	0.073	NO	2q35
PORCN	Gene or Gene Product	565	,1701	1	5	0.073	NO	Xp11.23
SERPINB6	Gene or Gene Product	339	,1021	1	3	0.044	YES	6p25
TNF	Gene or Gene Product	339	,1021	1	3	0.044	NO	6p21.3
LNPEP	Gene or Gene Product	339	,1021	1	3	0.044	YES	5q15
GFAP	Gene or Gene Product	339	,1021	1	3	0.044	NO	17q21
BRD4	Gene or Gene Product	339	,1021	1	3	0.044	YES	19
SORBS1	Gene or Gene Product	339	,1021	1	3	0.044	YES	10q23.3-10q24.1
TNIP1	Gene or Gene Product	339	,1021	1	3	0.044	YES	5q32-q33.1
CAP1	Gene or Gene Product	339	,1021	1	3	0.044	YES	1p34.3
BDNF	Gene or Gene Product	339	,1021	1	3	0.044	NO	11p14.1
ANKRD11	Gene or Gene Product	339	,1021	1	3	0.044	YES	16q24.3
TMTC1	Gene or Gene Product	226	,068	1	2	0.029	NO	12p11.22
PGPEP1	Gene or Gene Product	226	,068	1	2	0.029	YES	19p13.11
VEGF	Gene or Gene Product	226	,068	1	2	0.029	NO	6p12
SH3GL1	Gene or Gene Product	226	,068	1	2	0.029	YES	19p13.3
ROS1	Gene or Gene Product	226	,068	1	2	0.029	NO	6q21-q22
PPYR1	Gene or Gene Product	226	,068	1	2	0.029	YES	10q11.2
PPA1	Gene or Gene Product	226	,068	1	2	0.029	YES	10q11.1-q24
PGP	Gene or Gene Product	226	,068	1	2	0.029	YES	16p13.3
PFDN4	Gene or Gene Product	226	,068	1	2	0.029	NO	20
MPO	Gene or Gene Product	226	,068	1	2	0.029	YES	17q21.3-q23
MAP2	Gene or Gene Product	226	,068	1	2	0.029	YES	2q34-q35
CSE1L	Gene or Gene Product	226	,068	1	2	0.029	NO	20q13
SHE	Gene or Gene Product	226	,068	1	2	0.029	YES	1q21.3
APC	Gene or Gene Product	226	,068	1	2	0.029	YES	5q21-q22
BCAR1	Gene or Gene Product	226	,068	1	2	0.029	NO	16q22-q23
ADAMTS1	Gene or Gene Product	113	,034	1	1	0.015	YES	21q22.1-q22
APP	Gene or Gene Product	113	,034	1	1	0.015	YES	21q21.2
AR	Gene or Gene Product	113	,034	1	1	0.015	NO	Xq12
ARHGEF2	Gene or Gene Product	113	,034	1	1	0.015	YES	1q21-q22
CAT	Gene or Gene Product	113	,034	1	1	0.015	YES	11p13
CBS	Gene or Gene Product	113	,034	1	1	0.015	YES	21q22.3
CCT	Gene or Gene Product	113	,034	1	1	0.015	YES	X
CD34	Gene or Gene Product	113	,034	1	1	0.015	NO	1q32
CD44	Gene or Gene Product	113	,034	1	1	0.015	YES	11p13
COL9A2	Gene or Gene Product	113	,034	1	1	0.015	NO	1
COMP	Gene or Gene Product	113	,034	1	1	0.015	YES	19p13.1
EGF	Gene or Gene Product	113	,034	1	1	0.015	YES	4q25
EPO	Gene or Gene Product	113	,034	1	1	0.015	YES	7q21
EPOR	Gene or Gene Product	113	,034	1	1	0.015	YES	19p13.3-p13.2
EPX	Gene or Gene Product	113	,034	1	1	0.015	YES	17q23.1
ESR2	Gene or Gene Product	113	,034	1	1	0.015	YES	14q21-q22
ETFA	Gene or Gene Product	113	,034	1	1	0.015	YES	15q23-q25
FGF13	Gene or Gene Product	113	,034	1	1	0.015	YES	Xq26.3
FGF2	Gene or Gene Product	113	,034	1	1	0.015	YES	4q26
GALNS	Gene or Gene Product	113	,034	1	1	0.015	YES	16q24.3
GAP43	Gene or Gene Product	113	,034	1	1	0.015	YES	3q21-qter
HLF	Gene or Gene Product	113	,034	1	1	0.015	NO	17q22
TLX2	Gene or Gene Product	113	,034	1	1	0.015	YES	2p13.1-p12
IGFALS	Gene or Gene Product	113	,034	1	1	0.015	YES	16p13.3
IL6	Gene or Gene Product	113	,034	1	1	0.015	NO	7p21-p15
ITGAD	Gene or Gene Product	113	,034	1	1	0.015	YES	16p13.1-p11
ITGAM	Gene or Gene Product	113	,034	1	1	0.015	YES	16p11.2
KLK3	Gene or Gene Product	113	,034	1	1	0.015	YES	19q13.41
LPL	Gene or Gene Product	113	,034	1	1	0.015	YES	8p22
MAP3K8	Gene or Gene Product	113	,034	1	1	0.015	YES	10p11.2
MIF	Gene or Gene Product	113	,034	1	1	0.015	YES	22q11.2
MMP12	Gene or Gene Product	113	,034	1	1	0.015	YES	11q22.2-11q22.3
CD200	Gene or Gene Product	113	,034	1	1	0.015	YES	3
NPEPPS	Gene or Gene Product	113	,034	1	1	0.015	YES	17q12-q21
OTC	Gene or Gene Product	113	,034	1	1	0.015	YES	Xp21.1
PLD1	Gene or Gene Product	113	,034	1	1	0.015	YES	3q26
PLXNA3	Gene or Gene Product	113	,034	1	1	0.015	YES	Xq28
POMC	Gene or Gene Product	113	,034	1	1	0.015	NO	2p23
PON1	Gene or Gene Product	113	,034	1	1	0.015	YES	7q21.3
POR	Gene or Gene Product	113	,034	1	1	0.015	YES	7q11.2
PSMD7	Gene or Gene Product	113	,034	1	1	0.015	YES	16q22.3
RASA1	Gene or Gene Product	113	,034	1	1	0.015	YES	5q13
ROM1	Gene or Gene Product	113	,034	1	1	0.015	YES	11q13
S100A12	Gene or Gene Product	113	,034	1	1	0.015	NO	1q21
S100A9	Gene or Gene Product	113	,034	1	1	0.015	YES	1q21
SCT	Gene or Gene Product	113	,034	1	1	0.015	YES	11p15.5
CCL2	Gene or Gene Product	113	,034	1	1	0.015	YES	17q11.2-q21.1
SON	Gene or Gene Product	113	,034	1	1	0.015	YES	21q22.1-q22.2
SULT1E1	Gene or Gene Product	113	,034	1	1	0.015	YES	4q13.1
STS	Gene or Gene Product	113	,034	1	1	0.015	YES	Xp22.32
TCN1	Gene or Gene Product	113	,034	1	1	0.015	YES	11q11-q12
TIMP1	Gene or Gene Product	113	,034	1	1	0.015	YES	Xp11.3-p11.23
FASLG	Gene or Gene Product	113	,034	1	1	0.015	YES	1q23
TRH	Gene or Gene Product	113	,034	1	1	0.015	YES	3q13.3-q21
ZNF198	Gene or Gene Product	113	,034	1	1	0.015	YES	13q11-q12
PTPRV	Gene or Gene Product	113	,034	1	1	0.015	YES	1q32.1
SLC25A21	Gene or Gene Product	113	,034	1	1	0.015	YES	14q13.3
EBNA1BP2	Gene or Gene Product	113	,034	1	1	0.015	YES	1p35-p33
PDLIM4	Gene or Gene Product	113	,034	1	1	0.015	YES	5q31.1
TIRAP	Gene or Gene Product	113	,034	1	1	0.015	YES	11q24.2
LAT	Gene or Gene Product	113	,034	1	1	0.015	YES	16q13
PSAT1	Gene or Gene Product	113	,034	1	1	0.015	YES	9q21.2
PLK2	Gene or Gene Product	113	,034	1	1	0.015	YES	5q12.1-q13.2
DYM	Gene or Gene Product	113	,034	1	1	0.015	NO	18q21.1
MAGEE1	Gene or Gene Product	113	,034	1	1	0.015	YES	Xq13
TESC	Gene or Gene Product	113	,034	1	1	0.015	YES	12q24.22

## Sheet: Craniocerebral Trauma
Table S11-3 Candidate genes or molecules derived from text mining for Craniocerebral Trauma
Concept Name	Semantic Type	Rank Freq	Rank Conf	Count Ys	Freq	Conf	"Discovery?"	Chr.Loc.
GCLC	Gene or Gene Product	1080	,1484	1	27	0.179	NO	6p12
DES	Gene or Gene Product	640	,088	1	16	0.106	NO	2q35
APP	Gene or Gene Product	520	,0715	1	13	0.086	YES	21q21.2
APOE	Gene or Gene Product	400	,055	1	10	0.066	YES	19q13.31
IL6	Gene or Gene Product	280	,0385	1	7	0.046	NO	7p21-p15
MAPT	Gene or Gene Product	240	,033	1	6	0.04	YES	17q21
WWOX	Gene or Gene Product	240	,033	1	6	0.04	YES	16q23.3-q24.1
CD4	Gene or Gene Product	200	,0275	1	5	0.033	NO	12pter-p12
TRH	Gene or Gene Product	200	,0275	1	5	0.033	YES	3q13.3-q21
GFAP	Gene or Gene Product	200	,0275	1	5	0.033	NO	17q21
AR	Gene or Gene Product	200	,0275	1	5	0.033	NO	Xq12
ABR	Gene or Gene Product	160	,022	1	4	0.027	NO	17p13
HHAT	Gene or Gene Product	160	,022	1	4	0.027	YES	1q32
IGFALS	Gene or Gene Product	160	,022	1	4	0.027	YES	16p13.3
MDFIC	Gene or Gene Product	120	,0165	1	3	0.02	YES	7q31.1-q31.2
POMC	Gene or Gene Product	120	,0165	1	3	0.02	NO	2p23
ROS1	Gene or Gene Product	120	,0165	1	3	0.02	NO	6q21-q22
S100B	Gene or Gene Product	120	,0165	1	3	0.02	YES	21q22.3
AVP	Gene or Gene Product	120	,0165	1	3	0.02	YES	20p13
SDS	Gene or Gene Product	120	,0165	1	3	0.02	YES	12q24.21
PTCRA	Gene or Gene Product	120	,0165	1	3	0.02	YES	6p21.3
CPP	Gene or Gene Product	120	,0165	1	3	0.02	YES	8q21.13-q23.1
MAGEE1	Gene or Gene Product	120	,0165	1	3	0.02	YES	Xq13
TNF	Gene or Gene Product	80	,011	1	2	0.013	NO	6p21.3
ZNF198	Gene or Gene Product	80	,011	1	2	0.013	YES	13q11-q12
RTN4	Gene or Gene Product	80	,011	1	2	0.013	YES	2p14-p13
MMEL1	Gene or Gene Product	80	,011	1	2	0.013	YES	1p36
F11R	Gene or Gene Product	80	,011	1	2	0.013	YES	1q21.2-q21.3
PORCN	Gene or Gene Product	80	,011	1	2	0.013	NO	Xp11.23
SBDS	Gene or Gene Product	80	,011	1	2	0.013	YES	7q11.22
IMPACT	Gene or Gene Product	80	,011	1	2	0.013	YES	18q11.2-q12.1
PDLIM3	Gene or Gene Product	80	,011	1	2	0.013	NO	4q35
BCL2	Gene or Gene Product	80	,011	1	2	0.013	YES	18q21.3
TEC	Gene or Gene Product	80	,011	1	2	0.013	YES	4p12
SLPI	Gene or Gene Product	80	,011	1	2	0.013	NO	20pter-p12.3
CCL27	Gene or Gene Product	80	,011	1	2	0.013	NO	9p13
PTS	Gene or Gene Product	80	,011	1	2	0.013	YES	11q22.3
PLXNB1	Gene or Gene Product	80	,011	1	2	0.013	YES	3p21.31
ATRNL1	Gene or Gene Product	80	,011	1	2	0.013	NO	10q26
IL8	Gene or Gene Product	80	,011	1	2	0.013	YES	4q13-q21
IL2	Gene or Gene Product	80	,011	1	2	0.013	YES	4q26-q27
IL10	Gene or Gene Product	80	,011	1	2	0.013	YES	1q31-q32
GCY	Gene or Gene Product	80	,011	1	2	0.013	YES	Yq11
ENG	Gene or Gene Product	80	,011	1	2	0.013	NO	9q33-q34.1
EMD	Gene or Gene Product	80	,011	1	2	0.013	NO	Xq27.3-q28
ARL4C	Gene or Gene Product	80	,011	1	2	0.013	YES	2q37.2
CD68	Gene or Gene Product	80	,011	1	2	0.013	NO	17p13
CACNA1A	Gene or Gene Product	80	,011	1	2	0.013	YES	19p13
C11orf6	Gene or Gene Product	80	,011	1	2	0.013	YES	11q13
CA1	Gene or Gene Product	80	,011	1	2	0.013	YES	8q21.2
ABL2	Gene or Gene Product	40	,0055	1	1	0.007	YES	1q25.2
ADRB2	Gene or Gene Product	40	,0055	1	1	0.007	YES	5q31-q32
AKR1B10	Gene or Gene Product	40	,0055	1	1	0.007	YES	7q33
ALK	Gene or Gene Product	40	,0055	1	1	0.007	YES	2p23
ATG5	Gene or Gene Product	40	,0055	1	1	0.007	YES	6q21
ASIP	Gene or Gene Product	40	,0055	1	1	0.007	YES	20q11.2-q12
ASPA	Gene or Gene Product	40	,0055	1	1	0.007	YES	17p13.3
BAD	Gene or Gene Product	40	,0055	1	1	0.007	YES	11q13.1
BCAR1	Gene or Gene Product	40	,0055	1	1	0.007	NO	16q22-q23
BRCA2	Gene or Gene Product	40	,0055	1	1	0.007	YES	13q12-q13
BRD2	Gene or Gene Product	40	,0055	1	1	0.007	YES	6p21.3
CA2	Gene or Gene Product	40	,0055	1	1	0.007	YES	8q22
CA3	Gene or Gene Product	40	,0055	1	1	0.007	YES	8q21.2
CASP3	Gene or Gene Product	40	,0055	1	1	0.007	YES	4q34
CAT	Gene or Gene Product	40	,0055	1	1	0.007	YES	11p13
CD14	Gene or Gene Product	40	,0055	1	1	0.007	YES	5q22-q32
CD36	Gene or Gene Product	40	,0055	1	1	0.007	YES	7q11.2
CREBBP	Gene or Gene Product	40	,0055	1	1	0.007	YES	16p13.3
CRP	Gene or Gene Product	40	,0055	1	1	0.007	YES	1q21-q23
CSE1L	Gene or Gene Product	40	,0055	1	1	0.007	NO	20q13
CSPG6	Gene or Gene Product	40	,0055	1	1	0.007	YES	10q25
CYP2C18	Gene or Gene Product	40	,0055	1	1	0.007	YES	10q24
CYP2C19	Gene or Gene Product	40	,0055	1	1	0.007	YES	10q24
CYP2C9	Gene or Gene Product	40	,0055	1	1	0.007	YES	10q24.1
ECEL1	Gene or Gene Product	40	,0055	1	1	0.007	YES	2q37
ELF2	Gene or Gene Product	40	,0055	1	1	0.007	YES	4q28
EPO	Gene or Gene Product	40	,0055	1	1	0.007	YES	7q21
EPRS	Gene or Gene Product	40	,0055	1	1	0.007	YES	1q41-q42
EPX	Gene or Gene Product	40	,0055	1	1	0.007	YES	17q23.1
ERCC8	Gene or Gene Product	40	,0055	1	1	0.007	YES	5q12.1
ETFA	Gene or Gene Product	40	,0055	1	1	0.007	YES	15q23-q25
F10	Gene or Gene Product	40	,0055	1	1	0.007	YES	13q34
FANCD2	Gene or Gene Product	40	,0055	1	1	0.007	YES	3p25.3
FAT	Gene or Gene Product	40	,0055	1	1	0.007	YES	4q34-q35
IFI6	Gene or Gene Product	40	,0055	1	1	0.007	YES	1p35
GALNS	Gene or Gene Product	40	,0055	1	1	0.007	YES	16q24.3
GHRH	Gene or Gene Product	40	,0055	1	1	0.007	YES	20p12 or 20q11.2-q12
GJB6	Gene or Gene Product	40	,0055	1	1	0.007	YES	13q12
GP9	Gene or Gene Product	40	,0055	1	1	0.007	YES	3
GULOP	Gene or Gene Product	40	,0055	1	1	0.007	NO	8p21.1
HLA-B	Gene or Gene Product	40	,0055	1	1	0.007	YES	6p21.3
IL2RA	Gene or Gene Product	40	,0055	1	1	0.007	YES	10p15-p14
INPP5D	Gene or Gene Product	40	,0055	1	1	0.007	YES	2q37.1
ISG20	Gene or Gene Product	40	,0055	1	1	0.007	YES	15q26
ITK	Gene or Gene Product	40	,0055	1	1	0.007	YES	5q31-q32
LOH19CR1	Gene or Gene Product	40	,0055	1	1	0.007	YES	19q13-19q13
LPO	Gene or Gene Product	40	,0055	1	1	0.007	YES	17q23.1
MBP	Gene or Gene Product	40	,0055	1	1	0.007	YES	18q23
MSMB	Gene or Gene Product	40	,0055	1	1	0.007	YES	10q11.2
NDUFB3	Gene or Gene Product	40	,0055	1	1	0.007	YES	2q31.3
NOS2A	Gene or Gene Product	40	,0055	1	1	0.007	YES	17q11.2-q12
NPY	Gene or Gene Product	40	,0055	1	1	0.007	NO	7p15.3
NR4A1	Gene or Gene Product	40	,0055	1	1	0.007	YES	12q13
NR4A3	Gene or Gene Product	40	,0055	1	1	0.007	YES	9q22
NUCB2	Gene or Gene Product	40	,0055	1	1	0.007	YES	11p15.1
NUDT6	Gene or Gene Product	40	,0055	1	1	0.007	NO	4q26
NUP214	Gene or Gene Product	40	,0055	1	1	0.007	YES	9q34
OPA1	Gene or Gene Product	40	,0055	1	1	0.007	YES	3q28-q29
SERPINE2	Gene or Gene Product	40	,0055	1	1	0.007	YES	2q33-q35
PMAIP1	Gene or Gene Product	40	,0055	1	1	0.007	NO	18q21.32
POR	Gene or Gene Product	40	,0055	1	1	0.007	YES	7q11.2
PPIAP10	Gene or Gene Product	40	,0055	1	1	0.007	YES	20q13.2
PRG2	Gene or Gene Product	40	,0055	1	1	0.007	YES	11q12
PSEN1	Gene or Gene Product	40	,0055	1	1	0.007	YES	14q24.3
PSIP1	Gene or Gene Product	40	,0055	1	1	0.007	YES	9p22.2
PSMD12	Gene or Gene Product	40	,0055	1	1	0.007	YES	17q24.3
PTH	Gene or Gene Product	40	,0055	1	1	0.007	NO	11p15.3-p15.1
REG1A	Gene or Gene Product	40	,0055	1	1	0.007	YES	2p12
RERE	Gene or Gene Product	40	,0055	1	1	0.007	YES	1p36.1-p36.2
RPS19	Gene or Gene Product	40	,0055	1	1	0.007	YES	19q13.2
SAFB	Gene or Gene Product	40	,0055	1	1	0.007	YES	19p13.3-p13.2
SARDH	Gene or Gene Product	40	,0055	1	1	0.007	YES	9q33-q34
SARS	Gene or Gene Product	40	,0055	1	1	0.007	YES	1p13.3
CCL19	Gene or Gene Product	40	,0055	1	1	0.007	YES	9p13
SHOX2	Gene or Gene Product	40	,0055	1	1	0.007	YES	3q25-q26
SLC17A5	Gene or Gene Product	40	,0055	1	1	0.007	YES	6q14-q15
SLC22A3	Gene or Gene Product	40	,0055	1	1	0.007	YES	6q26-q27
TBPL1	Gene or Gene Product	40	,0055	1	1	0.007	YES	6q22.1-q22.3
TIMP1	Gene or Gene Product	40	,0055	1	1	0.007	YES	Xp11.3-p11.23
TNFRSF25	Gene or Gene Product	40	,0055	1	1	0.007	YES	1p36.2
TNFRSF17	Gene or Gene Product	40	,0055	1	1	0.007	YES	16p13.1
TNFRSF1B	Gene or Gene Product	40	,0055	1	1	0.007	YES	1p36.22
TP53	Gene or Gene Product	40	,0055	1	1	0.007	YES	17p13.1
VCP	Gene or Gene Product	40	,0055	1	1	0.007	YES	9p13-p12
AICDA	Gene or Gene Product	40	,0055	1	1	0.007	YES	12p13
TPSG1	Gene or Gene Product	40	,0055	1	1	0.007	YES	16p13.3
MCF2L	Gene or Gene Product	40	,0055	1	1	0.007	NO	13q34
TES	Gene or Gene Product	40	,0055	1	1	0.007	YES	7q31.2
CTNNBL1	Gene or Gene Product	40	,0055	1	1	0.007	YES	20q11.23-q12
SYNPR	Gene or Gene Product	40	,0055	1	1	0.007	YES	3p14.3
LITAF	Gene or Gene Product	40	,0055	1	1	0.007	YES	16p13.3-p12
HRSP12	Gene or Gene Product	40	,0055	1	1	0.007	YES	8q22
MLC1	Gene or Gene Product	40	,0055	1	1	0.007	YES	22q13.33
SMUG1	Gene or Gene Product	40	,0055	1	1	0.007	YES	12q13.11-q13.3
CENPJ	Gene or Gene Product	40	,0055	1	1	0.007	YES	13q12.12
BFAR	Gene or Gene Product	40	,0055	1	1	0.007	YES	16p13.2
SARS2	Gene or Gene Product	40	,0055	1	1	0.007	YES	19q13.2
MYST1	Gene or Gene Product	40	,0055	1	1	0.007	NO	16p11.1
TXNRD2	Gene or Gene Product	40	,0055	1	1	0.007	YES	22q11.21
SF4	Gene or Gene Product	40	,0055	1	1	0.007	YES	19p13
ASPM	Gene or Gene Product	40	,0055	1	1	0.007	YES	1q31
MTSS1	Gene or Gene Product	40	,0055	1	1	0.007	YES	8p22
CPO	Gene or Gene Product	40	,0055	1	1	0.007	YES	2q34
DIABLO	Gene or Gene Product	40	,0055	1	1	0.007	YES	12q24.31
SH3PXD2A	Gene or Gene Product	40	,0055	1	1	0.007	YES	10q25.1
ROPN1L	Gene or Gene Product	40	,0055	1	1	0.007	YES	5p15
FATE1	Gene or Gene Product	40	,0055	1	1	0.007	YES	Xq28
RABEP2	Gene or Gene Product	40	,0055	1	1	0.007	YES	16p12.1
ADC	Gene or Gene Product	40	,0055	1	1	0.007	YES	1p33-p34.3
RASL12	Gene or Gene Product	40	,0055	1	1	0.007	YES	15q11.2-q22.33

## Sheet: Brain Injuries
Table S11-4 Candidate genes or molecules derived from text mining for Brain Injuries
Concept Name	Semantic Type	Rank Freq	Rank Conf	Count Ys	Freq	Conf	"Discovery?"	Chr.Loc.
GFAP	Gene or Gene Product	11040	,8681	1	160	0.607	NO	17q21
CA3	Gene or Gene Product	8073	,6348	1	117	0.444	YES	8q21.2
CA1	Gene or Gene Product	5727	,4503	1	83	0.315	YES	8q21.2
IL6	Gene or Gene Product	4554	,3581	1	66	0.25	NO	7p21-p15
BDNF	Gene or Gene Product	3243	,255	1	47	0.178	NO	11p14.1
APP	Gene or Gene Product	3243	,255	1	47	0.178	YES	21q21.2
NUDT6	Gene or Gene Product	2760	,217	1	40	0.152	NO	4q26
FOS	Gene or Gene Product	2484	,1953	1	36	0.137	NO	14q24.3
GCLC	Gene or Gene Product	2415	,1899	1	35	0.133	NO	6p12
TNF	Gene or Gene Product	2277	,179	1	33	0.125	NO	6p21.3
NOS2A	Gene or Gene Product	2208	,1736	1	32	0.121	YES	17q11.2-q12
ROS1	Gene or Gene Product	1587	,1248	1	23	0.087	NO	6q21-q22
BCL2	Gene or Gene Product	1587	,1248	1	23	0.087	YES	18q21.3
MAPT	Gene or Gene Product	1518	,1194	1	22	0.083	YES	17q21
S100B	Gene or Gene Product	1518	,1194	1	22	0.083	YES	21q22.3
DES	Gene or Gene Product	1380	,1085	1	20	0.076	NO	2q35
APOE	Gene or Gene Product	1380	,1085	1	20	0.076	YES	19q13.31
MAPK1	Gene or Gene Product	1380	,1085	1	20	0.076	YES	22q11.2
CA2	Gene or Gene Product	1311	,1031	1	19	0.072	YES	8q22
VEGF	Gene or Gene Product	1242	,0977	1	18	0.068	NO	6p12
MAP2	Gene or Gene Product	1104	,0868	1	16	0.061	YES	2q34-q35
CPP	Gene or Gene Product	1035	,0814	1	15	0.057	YES	8q21.13-q23.1
PARP1	Gene or Gene Product	966	,076	1	14	0.053	YES	1q41-q42
IL10	Gene or Gene Product	966	,076	1	14	0.053	YES	1q31-q32
MAGEE1	Gene or Gene Product	897	,0705	1	13	0.049	YES	Xq13
TRH	Gene or Gene Product	828	,0651	1	12	0.046	YES	3q13.3-q21
CCL2	Gene or Gene Product	828	,0651	1	12	0.046	YES	17q11.2-q21.1
AHSA1	Gene or Gene Product	828	,0651	1	12	0.046	YES	14q
MAPK14	Gene or Gene Product	828	,0651	1	12	0.046	YES	6p21.3-p21.2
MPO	Gene or Gene Product	759	,0597	1	11	0.042	YES	17q21.3-q23
IL8	Gene or Gene Product	759	,0597	1	11	0.042	YES	4q13-q21
TCEAL1	Gene or Gene Product	759	,0597	1	11	0.042	YES	Xq22.1
PCNA	Gene or Gene Product	759	,0597	1	11	0.042	NO	20pter-p12
HSPA4	Gene or Gene Product	690	,0543	1	10	0.038	YES	5q31.1-q31.2
MAPK8	Gene or Gene Product	690	,0543	1	10	0.038	YES	10
PORCN	Gene or Gene Product	690	,0543	1	10	0.038	NO	Xp11.23
CNTF	Gene or Gene Product	690	,0543	1	10	0.038	YES	11q12
AQP4	Gene or Gene Product	621	,0488	1	9	0.034	YES	18q11.2-q12.1
HMOX1	Gene or Gene Product	621	,0488	1	9	0.034	YES	22q12
AVP	Gene or Gene Product	621	,0488	1	9	0.034	YES	20p13
POMC	Gene or Gene Product	621	,0488	1	9	0.034	NO	2p23
MIF	Gene or Gene Product	552	,0434	1	8	0.03	YES	22q11.2
PRG2	Gene or Gene Product	552	,0434	1	8	0.03	YES	11q12
GDNF	Gene or Gene Product	552	,0434	1	8	0.03	YES	5p13.1-p12
CAT	Gene or Gene Product	552	,0434	1	8	0.03	YES	11p13
MBP	Gene or Gene Product	552	,0434	1	8	0.03	YES	18q23
ZNF198	Gene or Gene Product	483	,038	1	7	0.027	YES	13q11-q12
RNF5	Gene or Gene Product	483	,038	1	7	0.027	YES	6p21.31
ADC	Gene or Gene Product	483	,038	1	7	0.027	YES	1p33-p34.3
CSPG4	Gene or Gene Product	483	,038	1	7	0.027	YES	15q24.2
CDKN1A	Gene or Gene Product	483	,038	1	7	0.027	YES	6p21.1
RTN4	Gene or Gene Product	414	,0326	1	6	0.023	YES	2p14-p13
CD4	Gene or Gene Product	414	,0326	1	6	0.023	NO	12pter-p12
PTCRA	Gene or Gene Product	414	,0326	1	6	0.023	YES	6p21.3
SLC1A2	Gene or Gene Product	414	,0326	1	6	0.023	YES	11p13-p12
S100A9	Gene or Gene Product	414	,0326	1	6	0.023	YES	1q21
CA4	Gene or Gene Product	414	,0326	1	6	0.023	YES	17q23
BZRP	Gene or Gene Product	414	,0326	1	6	0.023	YES	22q13.3
MMEL1	Gene or Gene Product	345	,0271	1	5	0.019	YES	1p36
TIPARP	Gene or Gene Product	345	,0271	1	5	0.019	YES	3q25.31
INHBE	Gene or Gene Product	345	,0271	1	5	0.019	NO	12q13.2
PLXNB1	Gene or Gene Product	345	,0271	1	5	0.019	YES	3p21.31
PSIP1	Gene or Gene Product	345	,0271	1	5	0.019	YES	9p22.2
CCL5	Gene or Gene Product	345	,0271	1	5	0.019	YES	17q11.2-q12
SDS	Gene or Gene Product	345	,0271	1	5	0.019	YES	12q24.21
TNFRSF1B	Gene or Gene Product	345	,0271	1	5	0.019	YES	1p36.22
CD40	Gene or Gene Product	345	,0271	1	5	0.019	YES	20q12-q13.2
GIF	Gene or Gene Product	345	,0271	1	5	0.019	YES	11
IGFALS	Gene or Gene Product	345	,0271	1	5	0.019	YES	16p13.3
IL2	Gene or Gene Product	345	,0271	1	5	0.019	YES	4q26-q27
MAPK3	Gene or Gene Product	345	,0271	1	5	0.019	YES	16
MT3	Gene or Gene Product	345	,0271	1	5	0.019	YES	16q13
NPAT	Gene or Gene Product	345	,0271	1	5	0.019	NO	11q22-q23
DBI	Gene or Gene Product	345	,0271	1	5	0.019	YES	2q12-q21
CTNNBL1	Gene or Gene Product	276	,0217	1	4	0.015	YES	20q11.23-q12
EPX	Gene or Gene Product	276	,0217	1	4	0.015	YES	17q23.1
SMUG1	Gene or Gene Product	276	,0217	1	4	0.015	YES	12q13.11-q13.3
IFI44	Gene or Gene Product	276	,0217	1	4	0.015	YES	1p
EPO	Gene or Gene Product	276	,0217	1	4	0.015	YES	7q21
EGF	Gene or Gene Product	276	,0217	1	4	0.015	YES	4q25
CD47	Gene or Gene Product	276	,0217	1	4	0.015	YES	3q13.1-q13.2
ADCYAP1	Gene or Gene Product	276	,0217	1	4	0.015	YES	18p11
NEF3	Gene or Gene Product	276	,0217	1	4	0.015	YES	8p21
MMRN1	Gene or Gene Product	276	,0217	1	4	0.015	YES	4q22
HTR1A	Gene or Gene Product	276	,0217	1	4	0.015	YES	5q11.2-q13
HMOX2	Gene or Gene Product	276	,0217	1	4	0.015	YES	16p13.3
FDX1	Gene or Gene Product	276	,0217	1	4	0.015	YES	11q22.3
SLC25A21	Gene or Gene Product	276	,0217	1	4	0.015	YES	14q13.3
TIMP1	Gene or Gene Product	276	,0217	1	4	0.015	YES	Xp11.3-p11.23
SLC7A5	Gene or Gene Product	276	,0217	1	4	0.015	YES	16q24.3
SLC1A3	Gene or Gene Product	276	,0217	1	4	0.015	YES	5p13
SARDH	Gene or Gene Product	276	,0217	1	4	0.015	YES	9q33-q34
GPSM2	Gene or Gene Product	276	,0217	1	4	0.015	YES	1p13.3
SON	Gene or Gene Product	207	,0163	1	3	0.011	YES	21q22.1-q22.2
TNMD	Gene or Gene Product	207	,0163	1	3	0.011	YES	Xq21.33-q23
FASLG	Gene or Gene Product	207	,0163	1	3	0.011	YES	1q23
WWOX	Gene or Gene Product	207	,0163	1	3	0.011	YES	16q23.3-q24.1
BRD4	Gene or Gene Product	207	,0163	1	3	0.011	YES	19
TPSG1	Gene or Gene Product	207	,0163	1	3	0.011	YES	16p13.3
CORT	Gene or Gene Product	207	,0163	1	3	0.011	YES	1p36
SORBS1	Gene or Gene Product	207	,0163	1	3	0.011	YES	10q23.3-10q24.1
BCL2L11	Gene or Gene Product	207	,0163	1	3	0.011	YES	2q13
FGF13	Gene or Gene Product	207	,0163	1	3	0.011	YES	Xq26.3
FGF2	Gene or Gene Product	207	,0163	1	3	0.011	YES	4q26
GMFB	Gene or Gene Product	207	,0163	1	3	0.011	YES	14q22.1
GNPDA1	Gene or Gene Product	207	,0163	1	3	0.011	YES	5q21
GPI	Gene or Gene Product	207	,0163	1	3	0.011	YES	19q13.1
CD44	Gene or Gene Product	207	,0163	1	3	0.011	YES	11p13
HPSE	Gene or Gene Product	207	,0163	1	3	0.011	YES	4q21.3
CTGF	Gene or Gene Product	207	,0163	1	3	0.011	YES	6q23.1
ITGAM	Gene or Gene Product	207	,0163	1	3	0.011	YES	16p11.2
KDR	Gene or Gene Product	207	,0163	1	3	0.011	YES	4q11-q12
LIF	Gene or Gene Product	207	,0163	1	3	0.011	YES	22q11.2-q13.1
LNPEP	Gene or Gene Product	207	,0163	1	3	0.011	YES	5q15
CNR1	Gene or Gene Product	207	,0163	1	3	0.011	YES	6q14-q15
MT-CO2	Gene or Gene Product	207	,0163	1	3	0.011	YES	mitochondria
NCAM1	Gene or Gene Product	207	,0163	1	3	0.011	YES	11q23-q24
ABCC8	Gene or Gene Product	207	,0163	1	3	0.011	YES	11p15.1
PDCD8	Gene or Gene Product	207	,0163	1	3	0.011	YES	Xq25-q26
CXCL10	Gene or Gene Product	207	,0163	1	3	0.011	YES	4q21
P2RY1	Gene or Gene Product	207	,0163	1	3	0.011	YES	3q25.2
S100A12	Gene or Gene Product	207	,0163	1	3	0.011	NO	1q21
RHD	Gene or Gene Product	207	,0163	1	3	0.011	YES	1p36.2-p34
PTGS2	Gene or Gene Product	207	,0163	1	3	0.011	YES	1q25.2-q25.3
PSMD12	Gene or Gene Product	207	,0163	1	3	0.011	YES	17q24.3
PSMC6	Gene or Gene Product	207	,0163	1	3	0.011	YES	12q15
SERPINE2	Gene or Gene Product	207	,0163	1	3	0.011	YES	2q33-q35
SERPINB6	Gene or Gene Product	207	,0163	1	3	0.011	YES	6p25
KLF6	Gene or Gene Product	207	,0163	1	3	0.011	YES	10p15
CCRK	Gene or Gene Product	207	,0163	1	3	0.011	YES	9q22.2
DYM	Gene or Gene Product	207	,0163	1	3	0.011	NO	18q21.1
CAP1	Gene or Gene Product	207	,0163	1	3	0.011	YES	1p34.3
ABCD1	Gene or Gene Product	207	,0163	1	3	0.011	YES	Xq28
P2RX3	Gene or Gene Product	138	,0109	1	2	0.008	YES	11q12
P2RX7	Gene or Gene Product	138	,0109	1	2	0.008	YES	12q24
SERPINA3	Gene or Gene Product	138	,0109	1	2	0.008	YES	14q32.1
AGTR2	Gene or Gene Product	138	,0109	1	2	0.008	YES	Xq22-q23
AKR1B10	Gene or Gene Product	138	,0109	1	2	0.008	YES	7q33
BAD	Gene or Gene Product	138	,0109	1	2	0.008	YES	11q13.1
BCAR1	Gene or Gene Product	138	,0109	1	2	0.008	NO	16q22-q23
BCL2L1	Gene or Gene Product	138	,0109	1	2	0.008	YES	20pter-p12.1
BRAP	Gene or Gene Product	138	,0109	1	2	0.008	YES	12q24
C11orf6	Gene or Gene Product	138	,0109	1	2	0.008	YES	11q13
CASP3	Gene or Gene Product	138	,0109	1	2	0.008	YES	4q34
CCK	Gene or Gene Product	138	,0109	1	2	0.008	YES	3pter-p21
CCR5	Gene or Gene Product	138	,0109	1	2	0.008	YES	3p21
CD14	Gene or Gene Product	138	,0109	1	2	0.008	YES	5q22-q32
CD68	Gene or Gene Product	138	,0109	1	2	0.008	NO	17p13
CD86	Gene or Gene Product	138	,0109	1	2	0.008	YES	3q21
CNR2	Gene or Gene Product	138	,0109	1	2	0.008	YES	1p
COP	Gene or Gene Product	138	,0109	1	2	0.008	YES	reserved
CRH	Gene or Gene Product	138	,0109	1	2	0.008	YES	8q13
CSE1L	Gene or Gene Product	138	,0109	1	2	0.008	NO	20q13
CUTL1	Gene or Gene Product	138	,0109	1	2	0.008	YES	7q22.1
CYP3A	Gene or Gene Product	138	,0109	1	2	0.008	YES	7q21.3-q22.1
DFFA	Gene or Gene Product	138	,0109	1	2	0.008	YES	1p36.3-p36.2
DFFB	Gene or Gene Product	138	,0109	1	2	0.008	YES	1p36.3
EGFR	Gene or Gene Product	138	,0109	1	2	0.008	YES	7p12
ELK3	Gene or Gene Product	138	,0109	1	2	0.008	YES	12q23
ENG	Gene or Gene Product	138	,0109	1	2	0.008	NO	9q33-q34.1
EPHA3	Gene or Gene Product	138	,0109	1	2	0.008	YES	3p11.2
ERCC2	Gene or Gene Product	138	,0109	1	2	0.008	YES	19q13.3
ERN1	Gene or Gene Product	138	,0109	1	2	0.008	YES	17q23
ETFA	Gene or Gene Product	138	,0109	1	2	0.008	YES	15q23-q25
FABP3	Gene or Gene Product	138	,0109	1	2	0.008	YES	1p33-p32
F11R	Gene or Gene Product	138	,0109	1	2	0.008	YES	1q21.2-q21.3
MBTPS1	Gene or Gene Product	138	,0109	1	2	0.008	YES	16q24
PRND	Gene or Gene Product	138	,0109	1	2	0.008	YES	20pter-p12
ADNP	Gene or Gene Product	138	,0109	1	2	0.008	YES	20q13.13-q13.2
CENPJ	Gene or Gene Product	138	,0109	1	2	0.008	YES	13q12.12
FHL5	Gene or Gene Product	138	,0109	1	2	0.008	YES	6q16.1-q16.3
SLC12A9	Gene or Gene Product	138	,0109	1	2	0.008	YES	7q22
DHX40	Gene or Gene Product	138	,0109	1	2	0.008	YES	17q22
PADI4	Gene or Gene Product	138	,0109	1	2	0.008	YES	1p36.13
SOCS3	Gene or Gene Product	138	,0109	1	2	0.008	YES	17q25.3
OPN5	Gene or Gene Product	138	,0109	1	2	0.008	YES	6p12.3
IMPACT	Gene or Gene Product	138	,0109	1	2	0.008	YES	18q11.2-q12.1
DIABLO	Gene or Gene Product	138	,0109	1	2	0.008	YES	12q24.31
C2orf28	Gene or Gene Product	138	,0109	1	2	0.008	YES	2p23.3
ACOT7	Gene or Gene Product	138	,0109	1	2	0.008	YES	1p36
RABEP2	Gene or Gene Product	138	,0109	1	2	0.008	YES	16p12.1
RPAIN	Gene or Gene Product	138	,0109	1	2	0.008	YES	17p13.2
NDOR1	Gene or Gene Product	138	,0109	1	2	0.008	YES	9q34.3
GDF15	Gene or Gene Product	138	,0109	1	2	0.008	YES	19p13.1-13.2
RPP14	Gene or Gene Product	138	,0109	1	2	0.008	YES	3p21.2
TSPAN16	Gene or Gene Product	138	,0109	1	2	0.008	YES	19p13.2
PGF	Gene or Gene Product	138	,0109	1	2	0.008	YES	14q22-q24.3
PMAIP1	Gene or Gene Product	138	,0109	1	2	0.008	NO	18q21.32
PRCP	Gene or Gene Product	138	,0109	1	2	0.008	YES	11q14
PTH	Gene or Gene Product	138	,0109	1	2	0.008	NO	11p15.3-p15.1
PTK2B	Gene or Gene Product	138	,0109	1	2	0.008	YES	8p21.1
PTS	Gene or Gene Product	138	,0109	1	2	0.008	YES	11q22.3
RALBP1	Gene or Gene Product	138	,0109	1	2	0.008	YES	18p11.22
RIPK1	Gene or Gene Product	138	,0109	1	2	0.008	YES	6p25.2
S100A8	Gene or Gene Product	138	,0109	1	2	0.008	YES	1q12-q22
SELE	Gene or Gene Product	138	,0109	1	2	0.008	YES	1q22-q25
SLC1A1	Gene or Gene Product	138	,0109	1	2	0.008	YES	9p24
SLC5A3	Gene or Gene Product	138	,0109	1	2	0.008	YES	21q22
SNAP25	Gene or Gene Product	138	,0109	1	2	0.008	YES	20p12-p11.2
SPARC	Gene or Gene Product	138	,0109	1	2	0.008	YES	5q31-q33
STAT3	Gene or Gene Product	138	,0109	1	2	0.008	YES	17q21
TCF19	Gene or Gene Product	138	,0109	1	2	0.008	YES	6p22-p21
TEC	Gene or Gene Product	138	,0109	1	2	0.008	YES	4p12
TP53	Gene or Gene Product	138	,0109	1	2	0.008	YES	17p13.1
TRA@	Gene or Gene Product	138	,0109	1	2	0.008	YES	14q11.2
TWIST1	Gene or Gene Product	138	,0109	1	2	0.008	YES	7p21
UBL4A	Gene or Gene Product	138	,0109	1	2	0.008	YES	Xq28
VIM	Gene or Gene Product	138	,0109	1	2	0.008	YES	10p13
VSX1	Gene or Gene Product	138	,0109	1	2	0.008	YES	20p11.21-p11.23
AMN	Gene or Gene Product	138	,0109	1	2	0.008	YES	14q32.3
ABCC11	Gene or Gene Product	138	,0109	1	2	0.008	YES	16q12
FGFR1	Gene or Gene Product	138	,0109	1	2	0.008	YES	8p12
FKBP1A	Gene or Gene Product	138	,0109	1	2	0.008	YES	20p13
FOXM1	Gene or Gene Product	138	,0109	1	2	0.008	YES	12p13
GAP43	Gene or Gene Product	138	,0109	1	2	0.008	YES	3q21-qter
HRB	Gene or Gene Product	138	,0109	1	2	0.008	YES	2q36
ICAM1	Gene or Gene Product	138	,0109	1	2	0.008	YES	19p13.3-p13.2
IL13	Gene or Gene Product	138	,0109	1	2	0.008	YES	5q31
IL13RA1	Gene or Gene Product	138	,0109	1	2	0.008	YES	Xq24
IL4	Gene or Gene Product	138	,0109	1	2	0.008	NO	5q23-q31
KITLG	Gene or Gene Product	138	,0109	1	2	0.008	YES	12q22
TNPO1	Gene or Gene Product	138	,0109	1	2	0.008	YES	5q13.1
LPO	Gene or Gene Product	138	,0109	1	2	0.008	YES	17q23.1
MAG	Gene or Gene Product	138	,0109	1	2	0.008	YES	19q13.1
MIP	Gene or Gene Product	138	,0109	1	2	0.008	YES	12q13
MIPEP	Gene or Gene Product	138	,0109	1	2	0.008	YES	13q12
MMD	Gene or Gene Product	138	,0109	1	2	0.008	YES	17q
MSMB	Gene or Gene Product	138	,0109	1	2	0.008	YES	10q11.2
MSX2	Gene or Gene Product	138	,0109	1	2	0.008	NO	5q34-q35
AAVS1	Gene or Gene Product	69	,0054	1	1	0.004	YES	19q13
ABCC9	Gene or Gene Product	69	,0054	1	1	0.004	YES	12p12.1
ABR	Gene or Gene Product	69	,0054	1	1	0.004	NO	17p13
ACR	Gene or Gene Product	69	,0054	1	1	0.004	YES	22q13-qter
ADA	Gene or Gene Product	69	,0054	1	1	0.004	YES	20q13.12
ADRB2	Gene or Gene Product	69	,0054	1	1	0.004	YES	5q31-q32
AGER	Gene or Gene Product	69	,0054	1	1	0.004	YES	6p21.3
AGTR1	Gene or Gene Product	69	,0054	1	1	0.004	YES	3q21-q25
AIF1	Gene or Gene Product	69	,0054	1	1	0.004	YES	6p21.3
AKT1	Gene or Gene Product	69	,0054	1	1	0.004	YES	14q32.32-q32.33
APC	Gene or Gene Product	69	,0054	1	1	0.004	YES	5q21-q22
APEX1	Gene or Gene Product	69	,0054	1	1	0.004	YES	14q11.2-q12
ATG5	Gene or Gene Product	69	,0054	1	1	0.004	YES	6q21
AQP3	Gene or Gene Product	69	,0054	1	1	0.004	YES	9p13
ARC	Gene or Gene Product	69	,0054	1	1	0.004	YES	8q24.3
RHOA	Gene or Gene Product	69	,0054	1	1	0.004	YES	3p21.3
RHOB	Gene or Gene Product	69	,0054	1	1	0.004	YES	2pter-p12
RHOD	Gene or Gene Product	69	,0054	1	1	0.004	YES	11q14.3
ASIP	Gene or Gene Product	69	,0054	1	1	0.004	YES	20q11.2-q12
ASPA	Gene or Gene Product	69	,0054	1	1	0.004	YES	17p13.3
ATF3	Gene or Gene Product	69	,0054	1	1	0.004	YES	1q32.3
ATF6	Gene or Gene Product	69	,0054	1	1	0.004	YES	1q22-q23
ATP6V1E1	Gene or Gene Product	69	,0054	1	1	0.004	YES	22pter-q11.2
BID	Gene or Gene Product	69	,0054	1	1	0.004	YES	22q11.2
BMPR2	Gene or Gene Product	69	,0054	1	1	0.004	NO	2q33-q34
BRD1	Gene or Gene Product	69	,0054	1	1	0.004	YES	22q13.32-q13.33
BRD2	Gene or Gene Product	69	,0054	1	1	0.004	YES	6p21.3
C5AR1	Gene or Gene Product	69	,0054	1	1	0.004	YES	19q13.3-q13.4
CAPG	Gene or Gene Product	69	,0054	1	1	0.004	NO	2
CASP1	Gene or Gene Product	69	,0054	1	1	0.004	YES	11q23
CASP8	Gene or Gene Product	69	,0054	1	1	0.004	YES	2q33-q34
CAST	Gene or Gene Product	69	,0054	1	1	0.004	YES	5q14-q22
RUNX1T1	Gene or Gene Product	69	,0054	1	1	0.004	YES	8q22
SERPINH1	Gene or Gene Product	69	,0054	1	1	0.004	YES	11q13.5
CBS	Gene or Gene Product	69	,0054	1	1	0.004	YES	21q22.3
CD34	Gene or Gene Product	69	,0054	1	1	0.004	NO	1q32
CD80	Gene or Gene Product	69	,0054	1	1	0.004	YES	3q13.3-q21
CD81	Gene or Gene Product	69	,0054	1	1	0.004	YES	11pter-p11.2
CDA	Gene or Gene Product	69	,0054	1	1	0.004	YES	1p36.2-p35
CDK2	Gene or Gene Product	69	,0054	1	1	0.004	YES	12q13
CDKN2A	Gene or Gene Product	69	,0054	1	1	0.004	YES	9p21
CDKN2B	Gene or Gene Product	69	,0054	1	1	0.004	YES	9p21
CDKN2D	Gene or Gene Product	69	,0054	1	1	0.004	YES	19p13
CEBPB	Gene or Gene Product	69	,0054	1	1	0.004	YES	20q13.1
CIT	Gene or Gene Product	69	,0054	1	1	0.004	YES	12q24.23
CREBBP	Gene or Gene Product	69	,0054	1	1	0.004	YES	16p13.3
CREM	Gene or Gene Product	69	,0054	1	1	0.004	YES	10p12.1-p11.1
CSF2	Gene or Gene Product	69	,0054	1	1	0.004	YES	5q23-q31
CUL5	Gene or Gene Product	69	,0054	1	1	0.004	YES	11q22-q23
CX3CR1	Gene or Gene Product	69	,0054	1	1	0.004	YES	3p21.3
CXorf6	Gene or Gene Product	69	,0054	1	1	0.004	YES	Xq28
CYP2B	Gene or Gene Product	69	,0054	1	1	0.004	YES	19q13.1-q13.2
CYP2B6	Gene or Gene Product	69	,0054	1	1	0.004	YES	19q13.2
CYP2B7P1	Gene or Gene Product	69	,0054	1	1	0.004	YES	19q13.2
CYP2D6	Gene or Gene Product	69	,0054	1	1	0.004	YES	22q13.1
CYP2E1	Gene or Gene Product	69	,0054	1	1	0.004	YES	10
CYP4F3	Gene or Gene Product	69	,0054	1	1	0.004	YES	19p13.2
DAPK1	Gene or Gene Product	69	,0054	1	1	0.004	YES	9q34.1
DBH	Gene or Gene Product	69	,0054	1	1	0.004	NO	9q34
DDC	Gene or Gene Product	69	,0054	1	1	0.004	YES	7p11
DNAH5	Gene or Gene Product	69	,0054	1	1	0.004	YES	5p15.2
DNAI1	Gene or Gene Product	69	,0054	1	1	0.004	YES	9p13-p21
DRD2	Gene or Gene Product	69	,0054	1	1	0.004	YES	11q22-q23
EBP	Gene or Gene Product	69	,0054	1	1	0.004	YES	Xp11.23-p11.22
EDNRB	Gene or Gene Product	69	,0054	1	1	0.004	YES	13q22
EEF1A2	Gene or Gene Product	69	,0054	1	1	0.004	YES	20q13.3
EGR1	Gene or Gene Product	69	,0054	1	1	0.004	YES	5q23-q31
EGR4	Gene or Gene Product	69	,0054	1	1	0.004	YES	2p13
EML1	Gene or Gene Product	69	,0054	1	1	0.004	YES	14q32
EMD	Gene or Gene Product	69	,0054	1	1	0.004	NO	Xq27.3-q28
ERCC8	Gene or Gene Product	69	,0054	1	1	0.004	YES	5q12.1
ESR2	Gene or Gene Product	69	,0054	1	1	0.004	YES	14q21-q22
FABP7	Gene or Gene Product	69	,0054	1	1	0.004	YES	6q22-q23
GAL	Gene or Gene Product	69	,0054	1	1	0.004	YES	11q13.2
GALNS	Gene or Gene Product	69	,0054	1	1	0.004	YES	16q24.3
GCY	Gene or Gene Product	69	,0054	1	1	0.004	YES	Yq11
GFER	Gene or Gene Product	69	,0054	1	1	0.004	YES	16p13.3-p13.12
GHRH	Gene or Gene Product	69	,0054	1	1	0.004	YES	20p12 or 20q11.2-q12
GOSR1	Gene or Gene Product	69	,0054	1	1	0.004	YES	17q11
CXCR3	Gene or Gene Product	69	,0054	1	1	0.004	YES	Xq13
GSR	Gene or Gene Product	69	,0054	1	1	0.004	YES	8p21.1
GTF2I	Gene or Gene Product	69	,0054	1	1	0.004	YES	7q11.23
GYPE	Gene or Gene Product	69	,0054	1	1	0.004	YES	4q28-q31
HCK	Gene or Gene Product	69	,0054	1	1	0.004	YES	20q11-q12
HGF	Gene or Gene Product	69	,0054	1	1	0.004	YES	7q21.1
HHEX	Gene or Gene Product	69	,0054	1	1	0.004	YES	10
HIF1A	Gene or Gene Product	69	,0054	1	1	0.004	YES	14q21-q24
HLA-A	Gene or Gene Product	69	,0054	1	1	0.004	NO	6p21.3
TLX2	Gene or Gene Product	69	,0054	1	1	0.004	YES	2p13.1-p12
HES1	Gene or Gene Product	69	,0054	1	1	0.004	YES	3q28-q29
HSPA5	Gene or Gene Product	69	,0054	1	1	0.004	YES	9q33-q34.1
HSPB1	Gene or Gene Product	69	,0054	1	1	0.004	YES	7q
HTATIP	Gene or Gene Product	69	,0054	1	1	0.004	YES	11q13
TNC	Gene or Gene Product	69	,0054	1	1	0.004	YES	9q32-q34
IL16	Gene or Gene Product	69	,0054	1	1	0.004	YES	15q26.3
IL18	Gene or Gene Product	69	,0054	1	1	0.004	YES	11q22.2-q22.3
IL1A	Gene or Gene Product	69	,0054	1	1	0.004	YES	2q12-q21
IL1B	Gene or Gene Product	69	,0054	1	1	0.004	YES	2q13-q21
KCND2	Gene or Gene Product	69	,0054	1	1	0.004	YES	7q31
KCNN4	Gene or Gene Product	69	,0054	1	1	0.004	YES	19q13.2
KTN1	Gene or Gene Product	69	,0054	1	1	0.004	YES	14q22.1
STMN1	Gene or Gene Product	69	,0054	1	1	0.004	YES	1p35-36.1
LBP	Gene or Gene Product	69	,0054	1	1	0.004	YES	20q11.23
LCN2	Gene or Gene Product	69	,0054	1	1	0.004	YES	9q34
LCT	Gene or Gene Product	69	,0054	1	1	0.004	NO	2q21
LDLR	Gene or Gene Product	69	,0054	1	1	0.004	YES	19p13.3
LMO1	Gene or Gene Product	69	,0054	1	1	0.004	YES	11p15
LPA	Gene or Gene Product	69	,0054	1	1	0.004	YES	6q26-q27
LPL	Gene or Gene Product	69	,0054	1	1	0.004	YES	8p22
LRP5	Gene or Gene Product	69	,0054	1	1	0.004	YES	11q13.4
LTA	Gene or Gene Product	69	,0054	1	1	0.004	YES	6p21.3
SMAD3	Gene or Gene Product	69	,0054	1	1	0.004	YES	15q21-q22
SMAD4	Gene or Gene Product	69	,0054	1	1	0.004	YES	18q21.1
MAP1B	Gene or Gene Product	69	,0054	1	1	0.004	YES	5q13
MAPK10	Gene or Gene Product	69	,0054	1	1	0.004	YES	4q22-q23
MAPK9	Gene or Gene Product	69	,0054	1	1	0.004	YES	5q35
MARS	Gene or Gene Product	69	,0054	1	1	0.004	YES	12q13
MN1	Gene or Gene Product	69	,0054	1	1	0.004	YES	22q11
MOG	Gene or Gene Product	69	,0054	1	1	0.004	YES	6p22-p21.3
MSC	Gene or Gene Product	69	,0054	1	1	0.004	YES	8q13-q21
MST1	Gene or Gene Product	69	,0054	1	1	0.004	YES	3p21
MVD	Gene or Gene Product	69	,0054	1	1	0.004	YES	16q24.3
MYC	Gene or Gene Product	69	,0054	1	1	0.004	YES	8q24
MYOC	Gene or Gene Product	69	,0054	1	1	0.004	YES	1q23-q24
NBN	Gene or Gene Product	69	,0054	1	1	0.004	YES	8q21-q24
NDN	Gene or Gene Product	69	,0054	1	1	0.004	YES	15q11-q12
NDUFB3	Gene or Gene Product	69	,0054	1	1	0.004	YES	2q31.3
NEFL	Gene or Gene Product	69	,0054	1	1	0.004	YES	8p21
NFE2	Gene or Gene Product	69	,0054	1	1	0.004	YES	12q13
NNT	Gene or Gene Product	69	,0054	1	1	0.004	YES	5p12
NOL3	Gene or Gene Product	69	,0054	1	1	0.004	YES	16q21-16q23
NPY	Gene or Gene Product	69	,0054	1	1	0.004	NO	7p15.3
NR0B2	Gene or Gene Product	69	,0054	1	1	0.004	YES	1p36.1
NR1H2	Gene or Gene Product	69	,0054	1	1	0.004	YES	19q13.3-19q13.3
NR4A2	Gene or Gene Product	69	,0054	1	1	0.004	YES	2q22-q23
NT3	Gene or Gene Product	69	,0054	1	1	0.004	YES	reserved
NT5C2	Gene or Gene Product	69	,0054	1	1	0.004	YES	10q24.32
OED	Gene or Gene Product	69	,0054	1	1	0.004	YES	Xp21.3
OPA1	Gene or Gene Product	69	,0054	1	1	0.004	YES	3q28-q29
OR4G3P	Gene or Gene Product	69	,0054	1	1	0.004	YES	19
P2RX1	Gene or Gene Product	69	,0054	1	1	0.004	YES	17p13.3
P2RY6	Gene or Gene Product	69	,0054	1	1	0.004	YES	11q13.5
P4HB	Gene or Gene Product	69	,0054	1	1	0.004	YES	17q25
PARG	Gene or Gene Product	69	,0054	1	1	0.004	YES	10q11.23
PCBD1	Gene or Gene Product	69	,0054	1	1	0.004	YES	10q22
PCP4	Gene or Gene Product	69	,0054	1	1	0.004	YES	21q22.2
PCYT1B	Gene or Gene Product	69	,0054	1	1	0.004	YES	Xp22
PDC	Gene or Gene Product	69	,0054	1	1	0.004	YES	1q25.2
PECAM1	Gene or Gene Product	69	,0054	1	1	0.004	YES	17q23.3
PGD	Gene or Gene Product	69	,0054	1	1	0.004	YES	1p36.3-p36.13
SERPINA1	Gene or Gene Product	69	,0054	1	1	0.004	YES	14q32.1
SERPINA4	Gene or Gene Product	69	,0054	1	1	0.004	YES	14
PLAUR	Gene or Gene Product	69	,0054	1	1	0.004	YES	19q13
SERPINF2	Gene or Gene Product	69	,0054	1	1	0.004	YES	17pter-p12
PMP2	Gene or Gene Product	69	,0054	1	1	0.004	YES	8q21.3-q22.1
POLI	Gene or Gene Product	69	,0054	1	1	0.004	YES	18q21.1
PPA1	Gene or Gene Product	69	,0054	1	1	0.004	YES	10q11.1-q24
PPP1R1B	Gene or Gene Product	69	,0054	1	1	0.004	YES	17
PPYR1	Gene or Gene Product	69	,0054	1	1	0.004	YES	10q11.2
PRDX2	Gene or Gene Product	69	,0054	1	1	0.004	YES	19p13.2
PRL	Gene or Gene Product	69	,0054	1	1	0.004	YES	6p22.2-p21.3
PRNP	Gene or Gene Product	69	,0054	1	1	0.004	YES	20pter-p12
PSMB5	Gene or Gene Product	69	,0054	1	1	0.004	YES	14q11.2
PSMC5	Gene or Gene Product	69	,0054	1	1	0.004	YES	17q23-q25
PTK2	Gene or Gene Product	69	,0054	1	1	0.004	YES	8q24-8qter
PTN	Gene or Gene Product	69	,0054	1	1	0.004	YES	7q33
RAB27A	Gene or Gene Product	69	,0054	1	1	0.004	YES	15q15-q21.1
RAG1	Gene or Gene Product	69	,0054	1	1	0.004	YES	11p13
RAGE	Gene or Gene Product	69	,0054	1	1	0.004	YES	14q32
REG1A	Gene or Gene Product	69	,0054	1	1	0.004	YES	2p12
RPS6KA1	Gene or Gene Product	69	,0054	1	1	0.004	YES	1p
RPS6KA5	Gene or Gene Product	69	,0054	1	1	0.004	YES	14q31-q32.1
SAT	Gene or Gene Product	69	,0054	1	1	0.004	YES	Xp22.1
SCN9A	Gene or Gene Product	69	,0054	1	1	0.004	YES	2q24
CCL22	Gene or Gene Product	69	,0054	1	1	0.004	YES	16q13
CX3CL1	Gene or Gene Product	69	,0054	1	1	0.004	YES	16q13
SELL	Gene or Gene Product	69	,0054	1	1	0.004	YES	1q23-q25
SERF1A	Gene or Gene Product	69	,0054	1	1	0.004	YES	5q13
SGSH	Gene or Gene Product	69	,0054	1	1	0.004	YES	17q25.3
SH2D1A	Gene or Gene Product	69	,0054	1	1	0.004	NO	Xq25
SHFM1	Gene or Gene Product	69	,0054	1	1	0.004	YES	7q21.3
ST3GAL4	Gene or Gene Product	69	,0054	1	1	0.004	YES	11q23-q24
SLC17A5	Gene or Gene Product	69	,0054	1	1	0.004	YES	6q14-q15
SLC22A18	Gene or Gene Product	69	,0054	1	1	0.004	YES	11p15.5
SLC25A1	Gene or Gene Product	69	,0054	1	1	0.004	YES	22q11
SLIT3	Gene or Gene Product	69	,0054	1	1	0.004	YES	5q35
SNF1LK	Gene or Gene Product	69	,0054	1	1	0.004	YES	21q22.3
SNN	Gene or Gene Product	69	,0054	1	1	0.004	YES	16p13
SOD2	Gene or Gene Product	69	,0054	1	1	0.004	YES	6q25
SORT1	Gene or Gene Product	69	,0054	1	1	0.004	YES	1p21.3-1p13.1
SOS1	Gene or Gene Product	69	,0054	1	1	0.004	YES	2p21
SPIN	Gene or Gene Product	69	,0054	1	1	0.004	YES	9q22.1
STN	Gene or Gene Product	69	,0054	1	1	0.004	YES	reserved
STS	Gene or Gene Product	69	,0054	1	1	0.004	YES	Xp22.32
STX8	Gene or Gene Product	69	,0054	1	1	0.004	YES	17p12
TAPBP	Gene or Gene Product	69	,0054	1	1	0.004	YES	6p21.3
TCEA1	Gene or Gene Product	69	,0054	1	1	0.004	YES	8q11.2
ZNF354A	Gene or Gene Product	69	,0054	1	1	0.004	YES	5q35.3
TCN1	Gene or Gene Product	69	,0054	1	1	0.004	YES	11q11-q12
TFCP2	Gene or Gene Product	69	,0054	1	1	0.004	YES	12q13
TFF3	Gene or Gene Product	69	,0054	1	1	0.004	YES	21q22.3
TFRC	Gene or Gene Product	69	,0054	1	1	0.004	YES	3q26.2-qter
TJP1	Gene or Gene Product	69	,0054	1	1	0.004	YES	15q13
TM4SF1	Gene or Gene Product	69	,0054	1	1	0.004	YES	3q21-q25
TNFRSF1A	Gene or Gene Product	69	,0054	1	1	0.004	YES	12p13.2
FAS	Gene or Gene Product	69	,0054	1	1	0.004	YES	10q24.1
CD40LG	Gene or Gene Product	69	,0054	1	1	0.004	NO	Xq26
TP53L	Gene or Gene Product	69	,0054	1	1	0.004	YES	reserved
TRADD	Gene or Gene Product	69	,0054	1	1	0.004	YES	16
TRAF1	Gene or Gene Product	69	,0054	1	1	0.004	YES	9q33-q34
TRE	Gene or Gene Product	69	,0054	1	1	0.004	YES	1p36.13
TREH	Gene or Gene Product	69	,0054	1	1	0.004	YES	11q23.3
TST	Gene or Gene Product	69	,0054	1	1	0.004	YES	22q13.1
TYMS	Gene or Gene Product	69	,0054	1	1	0.004	YES	18p11.31-p11.21
UCP2	Gene or Gene Product	69	,0054	1	1	0.004	YES	11q13
VCAM1	Gene or Gene Product	69	,0054	1	1	0.004	YES	1p32-p31
VCP	Gene or Gene Product	69	,0054	1	1	0.004	YES	9p13-p12
VIP	Gene or Gene Product	69	,0054	1	1	0.004	NO	6q24-q27
XBP1	Gene or Gene Product	69	,0054	1	1	0.004	YES	22q12.1
XRCC1	Gene or Gene Product	69	,0054	1	1	0.004	YES	19q13.2
YES1	Gene or Gene Product	69	,0054	1	1	0.004	NO	18p11.31-p11.21
AICDA	Gene or Gene Product	69	,0054	1	1	0.004	YES	12p13
C19orf2	Gene or Gene Product	69	,0054	1	1	0.004	YES	19q12
GSTO1	Gene or Gene Product	69	,0054	1	1	0.004	YES	10q25.1
TP73L	Gene or Gene Product	69	,0054	1	1	0.004	YES	3q27-28
ATP8A2	Gene or Gene Product	69	,0054	1	1	0.004	YES	13q12-13
FBXO3	Gene or Gene Product	69	,0054	1	1	0.004	YES	11p13
ARID3B	Gene or Gene Product	69	,0054	1	1	0.004	YES	15q24
DNALI1	Gene or Gene Product	69	,0054	1	1	0.004	YES	1p35.1
SPAG9	Gene or Gene Product	69	,0054	1	1	0.004	YES	17
MCF2L	Gene or Gene Product	69	,0054	1	1	0.004	NO	13q34
DCD	Gene or Gene Product	69	,0054	1	1	0.004	YES	12q13
P2RX2	Gene or Gene Product	69	,0054	1	1	0.004	YES	12q24.33
SMOX	Gene or Gene Product	69	,0054	1	1	0.004	NO	20p13
PANK2	Gene or Gene Product	69	,0054	1	1	0.004	YES	20p13
GCA	Gene or Gene Product	69	,0054	1	1	0.004	YES	2p14-q14.3
IL17F	Gene or Gene Product	69	,0054	1	1	0.004	YES	6p12
FTS	Gene or Gene Product	69	,0054	1	1	0.004	YES	16q12.2
HRSP12	Gene or Gene Product	69	,0054	1	1	0.004	YES	8q22
KNTC2	Gene or Gene Product	69	,0054	1	1	0.004	YES	18p11.31
NUPL2	Gene or Gene Product	69	,0054	1	1	0.004	YES	7p15
ECD	Gene or Gene Product	69	,0054	1	1	0.004	YES	10q22.3
AGTPBP1	Gene or Gene Product	69	,0054	1	1	0.004	YES	9q21.33
APOBEC3C	Gene or Gene Product	69	,0054	1	1	0.004	YES	22q13.1-13.2
BANF1	Gene or Gene Product	69	,0054	1	1	0.004	YES	11q13.1
CYSLTR1	Gene or Gene Product	69	,0054	1	1	0.004	YES	Xq13-q21
PDLIM5	Gene or Gene Product	69	,0054	1	1	0.004	YES	4q22
BFAR	Gene or Gene Product	69	,0054	1	1	0.004	YES	16p13.2
GOPC	Gene or Gene Product	69	,0054	1	1	0.004	YES	6q21
SIT1	Gene or Gene Product	69	,0054	1	1	0.004	YES	9p13-p12
P2RY12	Gene or Gene Product	69	,0054	1	1	0.004	YES	3q24-q25
LAP3	Gene or Gene Product	69	,0054	1	1	0.004	YES	4p15.33
CREB3L1	Gene or Gene Product	69	,0054	1	1	0.004	YES	11q11
ASPM	Gene or Gene Product	69	,0054	1	1	0.004	YES	1q31
SMR3A	Gene or Gene Product	69	,0054	1	1	0.004	YES	4q13.3
NANS	Gene or Gene Product	69	,0054	1	1	0.004	YES	9p24.1-p23
SBDS	Gene or Gene Product	69	,0054	1	1	0.004	YES	7q11.22
GMCL1L	Gene or Gene Product	69	,0054	1	1	0.004	YES	5q35.3
C14orf32	Gene or Gene Product	69	,0054	1	1	0.004	YES	14q22.1
CNDP1	Gene or Gene Product	69	,0054	1	1	0.004	YES	18q22.3
SLTM	Gene or Gene Product	69	,0054	1	1	0.004	YES	15q21.3
ARMC9	Gene or Gene Product	69	,0054	1	1	0.004	YES	2q37.1
PAOX	Gene or Gene Product	69	,0054	1	1	0.004	NO	10q26.3
SLAMF7	Gene or Gene Product	69	,0054	1	1	0.004	YES	1q23.1-q24.1
UPK3B	Gene or Gene Product	69	,0054	1	1	0.004	YES	7q11.2
BCAN	Gene or Gene Product	69	,0054	1	1	0.004	YES	1q31
CPAMD8	Gene or Gene Product	69	,0054	1	1	0.004	NO	19p13.12
ROPN1L	Gene or Gene Product	69	,0054	1	1	0.004	YES	5p15
C1QL1	Gene or Gene Product	69	,0054	1	1	0.004	YES	17q21
CD3EAP	Gene or Gene Product	69	,0054	1	1	0.004	YES	19q13.3
CYTL1	Gene or Gene Product	69	,0054	1	1	0.004	YES	4p16-p15
REXO1L1	Gene or Gene Product	69	,0054	1	1	0.004	YES	8q21.2
KIAA1212	Gene or Gene Product	69	,0054	1	1	0.004	YES	2p16.3
AKT1S1	Gene or Gene Product	69	,0054	1	1	0.004	YES	19q13.33
MDFIC	Gene or Gene Product	69	,0054	1	1	0.004	YES	7q31.1-q31.2
COASY	Gene or Gene Product	69	,0054	1	1	0.004	YES	17q12-q21
GPR177	Gene or Gene Product	69	,0054	1	1	0.004	YES	1p31.2
BAMBI	Gene or Gene Product	69	,0054	1	1	0.004	YES	10p12.3-p11.2
RAB11FIP1	Gene or Gene Product	69	,0054	1	1	0.004	YES	8p11.22
RGMA	Gene or Gene Product	69	,0054	1	1	0.004	YES	15q26.1
UBXD5	Gene or Gene Product	69	,0054	1	1	0.004	NO	1p36.11
ITFG1	Gene or Gene Product	69	,0054	1	1	0.004	YES	16q12.1
NMS	Gene or Gene Product	69	,0054	1	1	0.004	YES	2q11.2
SCARNA5	Gene or Gene Product	69	,0054	1	1	0.004	YES	2q37.1
SNORD87	Gene or Gene Product	69	,0054	1	1	0.004	YES	8q13.1
