# Supplementary material for: Identification of biological pathways and genes associated with neurogenic heterotopic ossification by text mining
Source: PeerJ. 2020 Jan 3;8:e8276. doi: 10.7717/peerj.8276 (PMC6944123; doi:10.7717/peerj.8276)
Supplement: Supplemental Information 5 — Table S13: Genes/proteins interact with Indomethacin. Table S14: Genes/proteins interact with Rofecoxib. Table S15: Genes/proteins interact with Disodium etidronate. Table S16: Union of genes/proteins interact with Indomethacin, Rofecoxib, and Disodium etidronate. [file peerj-08-8276-s005.xls]

## Sheet:     Table of Contents
		Table of Contents
		Table S13 The genes/proteins interact with Indomethacin
		Table S14 The genes/proteins interact with Rofecoxib
		Table S15 The genes/proteins interact with Disodium etidronate
		Table S16 The union of genes/proteins interact with Indomethacin, Rofecoxib and Disodium etidronate

## Sheet: Indomethacin
Table S13 The genes/proteins interact with Indomethacin
Gene Symbol	Gene ID	Interaction Count	Organism Count
MPO	4353	114	3
PTGS2	5743	110	5
NOS2	4843	77	2
TNF	7124	72	5
PTGS1	5742	56	6
IL1B	3553	50	3
CAT	847	42	2
CASP3	836	40	2
IL6	3569	24	3
CASP9	842	22	2
PPARG	5468	21	3
REN	5972	20	2
ABCC1	4363	19	4
INS	3630	19	1
CCL2	6347	18	3
EDN1	1906	18	4
IFNG	3458	16	4
RELA	5970	14	3
VEGFA	7422	13	3
AKR1C3	8644	12	1
BAX	581	12	2
BCL2	596	12	2
PTGDR2	11251	12	3
CCND1	595	11	2
CTNNB1	1499	11	2
DDIT3	1649	11	5
ICAM1	3383	11	2
MMP9	4318	11	4
CXCL1	2919	10	2
PARP1	142	10	1
SOD2	6648	10	4
APP	351	9	3
GDF15	9518	9	2
HSPA5	3309	9	5
IL10	3586	9	3
LEP	3952	9	2
MAPK1	5594	9	2
MAPK3	5595	9	2
PPARD	5467	9	1
XDH	7498	9	2
BIRC5	332	8	3
EGF	1950	8	2
IL4	3565	8	2
MMP2	4313	8	3
NFE2L2	4780	8	2
UGT2B7	7364	8	1
ABCC2	1244	7	2
CASP6	839	7	1
LTA	4049	7	1
NOS3	4846	7	3
PCNA	5111	7	3
AGT	183	6	3
AKT1	207	6	1
BCL2L1	598	6	2
CASP8	841	6	2
GSR	2936	6	1
HMOX1	3162	6	2
HPGD	3248	6	1
KNG1	3827	6	4
LDLR	3949	6	2
CAPN2	824	5	2
CDKN1A	1026	5	2
CXCL2	2920	5	2
ECE1	1889	5	1
EGR1	1958	5	1
FABP4	2167	5	1
GCLC	2729	5	1
GLO1	2739	5	2
JUN	3725	5	3
LPL	4023	5	2
MYC	4609	5	2
SOD1	6647	5	1
ABCB11	8647	4	1
APC	324	4	2
BAK1	578	4	2
CDK2	1017	4	1
CDKN1B	1027	4	1
CRH	1392	4	1
FGF2	2247	4	1
GADD45A	1647	4	1
MMP14	4323	4	1
NFKBIA	4792	4	2
NR4A1	3164	4	2
PPARA	5465	4	2
PTGR1	22949	4	3
PTK2	5747	4	1
THBS1	7057	4	1
TIMP2	7077	4	1
TJP1	7082	4	1
VCAM1	7412	4	1
YWHAE	7531	4	1
ABCC3	8714	3	1
AKR1C1	1645	3	1
AKR1C2	1646	3	1
ALOX5	240	3	1
CYP19A1	1588	3	2
EGFR	1956	3	1
FOS	2353	3	1
GNRH1	2796	3	1
GPX3	2878	3	1
HSF1	3297	3	2
HSPA8	3312	3	2
IL11	3589	3	2
IL1A	3552	3	3
ITGAM	3684	3	2
KEAP1	9817	3	1
NFKB1	4790	3	2
NPPA	4878	3	2
PRKCB	5579	3	1
SERPINE1	5054	3	1
SLC12A1	6557	3	2
STAT1	6772	3	1
STAT3	6774	3	1
TAC1	6863	3	2
TLR4	7099	3	1
TXN	7295	3	2
VIM	7431	3	2
XBP1	7494	3	3
ZEB1	6935	3	2
ABCC6	368	2	1
ADIPOQ	9370	2	1
ALPL	249	2	1
ANGPTL4	51129	2	1
AQP2	359	2	1
ARL4C	10123	2	1
ATF6	22926	2	2
BACE1	23621	2	2
BAD	572	2	1
BCL2A1	597	2	1
BDKRB2	624	2	1
BID	637	2	1
BIRC3	330	2	1
BMP2K	55589	2	2
BTG1	694	2	2
CA1	759	2	1
CA2	760	2	1
CCL3	6348	2	1
CCL4	6351	2	1
CCND2	894	2	1
CDC40	51362	2	1
CDH1	999	2	1
CDK4	1019	2	2
CFLAR	8837	2	2
CIDEC	63924	2	1
CITED2	10370	2	2
COL18A1	80781	2	1
CP	1356	2	1
CRYAB	1410	2	1
CTSB	1508	2	1
CXCL10	3627	2	1
CXCL8	3576	2	1
CYP1A2	1544	2	2
DHFR	1719	2	1
DIO2	1734	2	1
DNAJA2	10294	2	2
EEF2K	29904	2	1
F3	2152	2	1
FAAH	2166	2	1
FASLG	356	2	1
FKBP1A	2280	2	1
FN1	2335	2	1
FOSL2	2355	2	2
GLB1	2720	2	1
GOSR1	9527	2	1
HSPA1A	3303	2	1
IKBKB	3551	2	1
IL12B	3593	2	2
IL17A	3605	2	1
IL18	3606	2	1
IL1RN	3557	2	1
IL2	3558	2	2
ITGB2	3689	2	1
KIF21B	23046	2	1
LAMC1	3915	2	1
LBH	81606	2	2
LSS	4047	2	2
MAT2AL	678634	2	1
MBP	4155	2	2
MKI67	4288	2	1
NET1	10276	2	2
NT5E	4907	2	1
OCLN	100506658	2	1
OPCML	4978	2	2
PECAM1	5175	2	2
PHC3	80012	2	1
POMC	5443	2	1
PTGER2	5732	2	1
RAD23B	5887	2	2
RB1	5925	2	2
SARS	6301	2	2
SELL	6402	2	1
SH2D3CA	558860	2	1
SLC16A1	6566	2	1
SLC22A11	55867	2	1
SLC22A6	9356	2	1
SLC22A7	10864	2	1
SLC22A9	114571	2	1
SLC2A2	6514	2	1
SLC3A2	6520	2	2
SLC5A5	6528	2	2
SLCO1A1	28248	2	1
SLCO1B2	28253	2	1
SPATA18	132671	2	2
STAT6	6778	2	1
TCF7L2	6934	2	2
TGFB3	7043	2	1
TIMP1	7076	2	2
TNFRSF21	27242	2	1
TNFSF11	8600	2	1
TP53	7157	2	1
TRIB3	57761	2	2
TRPV1	7442	2	1
TSC22D1	8848	2	2
UGT1A1	54658	2	1
UGT1A10	54575	2	1
UGT1A3	54659	2	1
UGT1A7	54577	2	1
UGT1A8	54576	2	1
VPS11	55823	2	1
VWF	7450	2	1
WEE1	7465	2	1
WISP1	8840	2	1
YTHDF2	51441	2	2
ABCA3	21	1	1
ABHD10A	568517	1	1
ABHD14A	25864	1	1
ABHD17AB	100003419	1	1
ACAD11	84129	1	1
ACAN	176	1	0
ACAT1	38	1	1
ACBD4	79777	1	1
ACBD5A	553674	1	1
ACE	1636	1	1
ACLY	47	1	1
ACLYA	436922	1	1
ACOT1	641371	1	1
ACOT7	11332	1	1
ACOXL	55289	1	1
ACP1	52	1	1
ACP5	54	1	1
ACP5A	406801	1	1
ACP6	51205	1	1
ACRBP	84519	1	1
ACSF2	80221	1	1
ACTA2	59	1	1
ACTR10	55860	1	1
ACVR1BB	559222	1	1
ADAD1	132612	1	1
ADAL	161823	1	1
ADAM10	102	1	1
ADAM15	8751	1	1
ADAMTS1	9510	1	1
ADAT3	113179	1	1
ADCK2	90956	1	1
ADCY2B	557902	1	1
ADCY6	112	1	1
ADGRB3	577	1	1
ADHFE1	137872	1	1
ADIPOQA	562602	1	1
ADM2A	403114	1	1
ADNP	23394	1	1
ADORA3	140	1	1
ADRA1AB	557259	1	1
AEBP2	121536	1	1
AFG3L2	10939	1	1
AGMO	392636	1	1
AGPAT2	10555	1	1
AIMP1	9255	1	1
AKAP8L	26993	1	1
AKIP1	56672	1	1
AKR1A1B	799805	1	1
AKR1B1	231	1	1
AKR1C14	105387	1	1
AKR1C20	116852	1	1
AKR1C4	1109	1	1
AKR7A5	110198	1	1
ALB	213	1	1
ALCAMA	30194	1	1
ALDH1L2	160428	1	1
ALG13	79868	1	1
ALG5	29880	1	1
ALKBH1	8846	1	1
ALOX12	239	1	1
AMD1	262	1	1
AMIGO2	347902	1	1
AMOTL2B	559784	1	1
ANAPC1	64682	1	1
ANAPC11	51529	1	1
ANAPC15	25906	1	1
ANGEL2	90806	1	1
ANGPT2	285	1	1
ANKRD10A	393955	1	1
ANKRD13C	81573	1	1
ANKRD13D	338692	1	1
ANKRD16	54522	1	1
ANKRD45	339416	1	1
ANKRD52A	553206	1	1
ANKS6	203286	1	1
ANO10A	566425	1	1
ANO11	100007289	1	1
ANO5B	560102	1	1
ANXA5	308	1	1
ANXA5B	337132	1	1
AP2B1	163	1	1
AP3D1	8943	1	1
APBA1B	565507	1	1
APIP	51074	1	1
APOC1	341	1	1
APOE	348	1	1
AQP1	358	1	1
ARFGAP2	84364	1	1
ARHGAP20	57569	1	1
ARHGAP29B	378998	1	1
ARHGEF4	50649	1	1
ARID1A	8289	1	1
ARID1B	57492	1	1
ARID5B	84159	1	1
ARL14EP	120534	1	1
ARL4AA	393834	1	1
ARMC10	83787	1	1
ARMC1L	321240	1	1
ARMT1	79624	1	1
ARNT2	9915	1	1
ARPP19B	393947	1	1
ARRDC3	57561	1	1
ARVCFA	572216	1	1
ASB12A	322927	1	1
ASB6	140459	1	1
ASNS	440	1	1
ATE1	11101	1	1
ATF4B	556410	1	1
ATG10	83734	1	1
ATG16L1	55054	1	1
ATG3	64422	1	1
ATG4DA	795933	1	1
ATL3	25923	1	1
ATOX1	475	1	1
ATP5F1E	514	1	1
ATP5G3B	81541	1	1
ATP5IA	559659	1	1
ATP5ME	521	1	1
ATP5MF	9551	1	1
ATP5PD	10476	1	1
ATP5PF	522	1	1
ATP6V0A1A	324307	1	1
ATP6V1C1A	368907	1	1
ATP6V1F	9296	1	1
ATP8B1	5205	1	1
ATP8B4	79895	1	1
ATXN1L	342371	1	1
AVP	551	1	1
AZIN1B	317764	1	1
B3GNT7	93010	1	1
BAG4	9530	1	1
BAIAP2L2B	564798	1	1
BAZ1A	11177	1	1
BBS5	129880	1	1
BCL2L10	10017	1	1
BCO1	53630	1	1
BDKRB1	623	1	1
BHLHE40	8553	1	1
BIDA	559425	1	1
BIRC2	329	1	1
BIRC5A	373110	1	1
BLOC1S1	2647	1	1
BLOC1S3	388552	1	1
BMPR2A	562822	1	1
BORCS5	118426	1	1
BRD2A	30445	1	1
BRD8	10902	1	1
BRPF1	7862	1	1
BTBD6B	553533	1	1
BTD	686	1	1
BTF3	689	1	1
BTG4	54766	1	1
BUB3	9184	1	1
BXDC2	402823	1	1
C1D	10438	1	1
C6ORF52	347744	1	1
C8B	732	1	1
CABIN1	23523	1	1
CACNG1B	571193	1	1
CAD	790	1	1
CALCA	796	1	1
CALD1B	563892	1	1
CALN1	83698	1	1
CAMK2A	815	1	1
CAPN1	823	1	1
CAPRIN1B	406341	1	1
CAPRIN2	65981	1	1
CARF	79800	1	1
CARS2	79587	1	1
CASD1	64921	1	1
CASP1	834	1	1
CASP3A	140621	1	1
CASP8L1	100049706	1	1
CASQ2	845	1	1
CAST	831	1	1
CBLB	868	1	1
CBR1	873	1	1
CBS	875	1	1
CBX6B	556231	1	1
CC2D1B	200014	1	1
CCDC115	84317	1	1
CCDC12	151903	1	1
CCDC126	90693	1	1
CCDC130	81576	1	1
CCDC28A	25901	1	1
CCDC50	152137	1	1
CCDC58	131076	1	1
CCDC65	85478	1	1
CCDC66	285331	1	1
CCDC80	151887	1	1
CCDC83	220047	1	1
CCL19B	795469	1	1
CCL5	6352	1	1
CCNB1	891	1	1
CCNE1	898	1	1
CCNF	899	1	1
CCNG1	900	1	1
CCNG2	901	1	1
CCNI	10983	1	1
CCNL1B	326088	1	1
CCPG1	9236	1	1
CCR3	1232	1	1
CCSER2A	793969	1	1
CCZ1	51622	1	1
CD44	960	1	1
CD99	4267	1	1
CDC42	998	1	1
CDC45	8318	1	1
CDC73	79577	1	1
CDCA4	55038	1	1
CDCA8	55143	1	1
CDHR1A	449008	1	1
CDK16	5127	1	1
CDK5RAP3	80279	1	1
CDKL1	8814	1	1
CEBPA	1050	1	1
CENPO	79172	1	1
CENPP	401541	1	1
CENPW	387103	1	1
CEP152	22995	1	1
CEP170AA	557463	1	1
CEP41	95681	1	1
CEP85	64793	1	1
CERS2A	259251	1	1
CFAP20	29105	1	1
CFAP52	146845	1	1
CFL1L	406738	1	1
CGA	1081	1	1
CGB3	1082	1	1
CHAC1	79094	1	1
CHCHD10	400916	1	1
CHCHD4A	445144	1	1
CHD1	1105	1	1
CHMP2BB	405840	1	1
CHMP3	51652	1	1
CHP1	11261	1	1
CHRD	8646	1	1
CHRNB1	1140	1	1
CHRNB4	1143	1	1
CHRND	1144	1	1
CHST8	64377	1	1
CHSY3	337876	1	1
CHTOPB	768163	1	1
CHURC1	91612	1	1
CIAPIN1	57019	1	1
CIB2	10518	1	1
CISD1	55847	1	1
CKAP5	9793	1	1
CKS1B	1163	1	1
CLCF1	23529	1	1
CLDN11A	436897	1	1
CLDN34A	635396	1	1
CLDND	81583	1	1
CLDNI	569084	1	1
CLIP3	25999	1	1
CLMP	79827	1	1
CLPP	8192	1	1
CLSPN	63967	1	1
CLTA	1211	1	1
CNEP1R1	255919	1	1
CNN1A	567396	1	1
CNPPD1	27013	1	1
CNPY1	285888	1	1
CNPY2	10330	1	1
CNTNAP5B	241175	1	1
COL11A2	1302	1	1
COL19A1	1310	1	1
COL1A1	1277	1	1
COL3A1	1281	1	1
COL4A2	1284	1	1
COL6A1	1291	1	1
COLEC11	78989	1	1
COMMD7	149951	1	1
COMMD9	29099	1	1
COPS5	10987	1	1
COPZ2	51226	1	1
COQ5	84274	1	1
COQ9	57017	1	1
COX10	1352	1	1
COX14	84987	1	1
COX16	51241	1	1
COX17	10063	1	1
COX4I1	1327	1	1
COX6B2	125965	1	1
COX7A2A	554103	1	1
COX7C	1350	1	1
CPE	1363	1	1
CPLX3A	556533	1	1
CPSF6	11052	1	1
CPVL	54504	1	1
CRABP1A	171479	1	1
CRABP2A	171480	1	1
CRATB	447855	1	1
CREBBPA	566841	1	1
CREBL2	1389	1	1
CRFB6	562820	1	1
CRNKL1	51340	1	1
CROT	54677	1	1
CRYBA1B	436859	1	1
CRYBA1L1	550433	1	1
CRYGM4	338225	1	1
CRYGM5	474328	1	1
CRYGN2	445034	1	1
CRYL1	51084	1	1
CSE1L	1434	1	1
CSF2	1437	1	1
CSK	1445	1	1
CSPP1	79848	1	1
CTDNEP1A	492343	1	1
CTDSPLB	767676	1	1
CTGF	1490	1	1
CTH	1491	1	1
CTNNBIP1	56998	1	1
CTNS	1497	1	1
CTSD	1509	1	1
CTU2	348180	1	1
CWF19L2	143884	1	1
CX43	30236	1	1
CXCL12	6387	1	1
CYB5A	1528	1	1
CYB5R1	51706	1	1
CYB5R3	1727	1	1
CYB5R4	51167	1	1
CYCS	54205	1	1
CYP11A2	563363	1	1
CYP1A1	1543	1	1
CYP1B1	1545	1	1
CYP27A1	1593	1	1
CYP27C1	339761	1	1
CYP2B3	286953	1	1
CYP2B6	1555	1	1
CYP2C11	29277	1	1
CYP2C70	226105	1	1
CYP2D6	1565	1	1
CYP2D9	13105	1	1
CYP2E1	1571	1	1
CYP2F4	54246	1	1
CYP2P8	100034366	1	1
CYP2X9	768288	1	1
CYP3A11	13112	1	1
CYP3A23/3A1	25642	1	1
CYP3A4	1576	1	1
CYP3A7	1551	1	1
CYP3A9	171352	1	1
CYP4F1	56266	1	1
CYP4F6	266689	1	1
CYP51	13121	1	1
CYP7B1	9420	1	1
CYSLTR1	10800	1	1
CYSLTR2B	563111	1	1
CYTH1A	321938	1	1
CYYR1	116159	1	1
DAB2IPB	558237	1	1
DAD1	1603	1	1
DAP3	7818	1	1
DCAF11	80344	1	1
DCAF12	25853	1	1
DCAF13	25879	1	1
DCAF7	10238	1	1
DCTN3	11258	1	1
DCTN5	84516	1	1
DCXR	51181	1	1
DDI2	84301	1	1
DDX1	1653	1	1
DDX11	1663	1	1
DDX39B	7919	1	1
DECR2	26063	1	1
DENND5A	23258	1	1
DEPP1	11067	1	1
DERA	51071	1	1
DERL1	79139	1	1
DERL2	51009	1	1
DEXI	28955	1	1
DHCR24	1718	1	1
DHDDS	79947	1	1
DHPS	1725	1	1
DHRS13A.1	492491	1	1
DHRS9	10170	1	1
DIDO1	11083	1	1
DIP2BA	405899	1	1
DIS3L2	129563	1	1
DLEC1	9940	1	1
DLG2	1740	1	1
DMRT3A	450035	1	1
DNA2	1763	1	1
DNAAF1	123872	1	1
DNAJB1	3337	1	1
DNAJB13	374407	1	1
DNAJC10	54431	1	1
DNAJC11A	322953	1	1
DNAJC2	27000	1	1
DNAJC3B	58154	1	1
DNAJC4	3338	1	1
DNM3A	557996	1	1
DNMT1	1786	1	1
DOK1B	406361	1	1
DOK6	220164	1	1
DOLPP1	57171	1	1
DPCD	25911	1	1
DPH2	1802	1	1
DPH6	89978	1	1
DPP7	29952	1	1
DPYSL3	1809	1	1
DRD4A	503564	1	1
DRG2	1819	1	1
DSCR3	10311	1	1
DST	667	1	1
DSTYK	25778	1	1
DTYMK	1841	1	1
DUSP1	1843	1	1
DUSP5	1847	1	1
DUSP6	1848	1	1
DYM	54808	1	1
DYNC1I1	1780	1	1
DYNLT3	6990	1	1
DZIP1	22873	1	1
E2F3	1871	1	1
EAPP	55837	1	1
ECHDC3	79746	1	1
ECSIT	51295	1	1
EDNRB	1910	1	1
EEFSEC	60678	1	1
EF1	24328	1	1
EFNA1A	393569	1	1
EFNA2A	30218	1	1
EFR3A	23167	1	1
EGFLAM	133584	1	1
EGFRA	378478	1	1
EGLN3	112399	1	1
EHD1B	447839	1	1
EIF1AD	84285	1	1
EIF1AX	1964	1	1
EIF2A	83939	1	1
EIF2AK1	27102	1	1
EIF2B1	1967	1	1
EIF2B4	8890	1	1
EIF2S1A	321807	1	1
EIF3D	8664	1	1
EIF3F	8665	1	1
EIF3HA	445306	1	1
EIF4A1A	386634	1	1
EIF4BB	336619	1	1
EIF4E2RS1	393732	1	1
EIF4EBP1	1978	1	1
ELK3	2004	1	1
ELMO1	9844	1	1
ELOVL2	54898	1	1
ELP5	23587	1	1
EMC3	55831	1	1
EMC6	83460	1	1
EMG1	10436	1	1
EMSY	56946	1	1
ENO3	2027	1	1
ENO4	387712	1	1
ENOPH1	58478	1	1
ENPP4	22875	1	1
ENTPD2A.1	447905	1	1
EOMESA	64603	1	1
EP300A	559273	1	1
EPAS1	2034	1	1
EPD	30199	1	1
EPDR1	54749	1	1
EPG5	57724	1	1
EPHA2A	30689	1	1
EPHA6	285220	1	1
EPHB3A	30313	1	1
EPHX5	322331	1	1
EPN2	22905	1	1
EPO	2056	1	1
EPS15	2060	1	1
ERBB3A	386635	1	1
ERCC2	2068	1	1
ERFL3	565909	1	1
ERH	2079	1	1
ERO1A	30001	1	1
ERP27	121506	1	1
ERP44	23071	1	1
ESD	2098	1	1
ESPL1	9700	1	1
ETFB	2109	1	1
ETHE1	23474	1	1
ETNK1	55500	1	1
ETV7	51513	1	1
EVLB	402929	1	1
EXOC1	55763	1	1
EXOSC2	23404	1	1
EXOSC5	56915	1	1
EXT1A	497279	1	1
EZRB	561589	1	1
F11R.1	323696	1	1
F2RL1	2150	1	1
FAAH2A	436973	1	1
FAAP24	91442	1	1
FAM102AB	767674	1	1
FAM110A	83541	1	1
FAM151B	167555	1	1
FAM155B	27112	1	1
FAM166B	730112	1	1
FAM173A	65990	1	1
FAM193B	54540	1	1
FAM206A	54942	1	1
FAM214B	80256	1	1
FAM221A	340277	1	1
FAM222A	84915	1	1
FAM3C	10447	1	1
FAM46C	54855	1	1
FAM57BA	323326	1	1
FAM96A	84191	1	1
FANCE	2178	1	1
FAUB	550564	1	1
FBN1	2200	1	1
FBRSL1	57666	1	1
FBXL18	80028	1	1
FBXO15	201456	1	1
FBXO18	84893	1	1
FBXO3	26273	1	1
FBXO30B	393404	1	1
FBXO32	114907	1	1
FBXO41	150726	1	1
FBXO44	93611	1	1
FBXW2	26190	1	1
FBXW5	54461	1	1
FBXW7	55294	1	1
FC18A08	570486	1	1
FCER1A	2205	1	1
FCF1	51077	1	1
FDFT1	2222	1	1
FDX1L	112812	1	1
FDXR	2232	1	1
FEM1C	56929	1	1
FEN1	2237	1	1
FGD	58075	1	1
FGF10	2255	1	1
FGF7	2252	1	1
FGFR1A	30705	1	1
FGFR1OP	11116	1	1
FGFR1OP2	26127	1	1
FKBP1AA	335335	1	1
FKBP2	2286	1	1
FLAD1	80308	1	1
FLII	2314	1	1
FLR	797829	1	1
FMN2B	566432	1	1
FNBP1L	54874	1	1
FOSL1A	564241	1	1
FOXB2	442425	1	1
FOXG1A	30274	1	1
FOXN4	121643	1	1
FOXP4	116113	1	1
FOXQ1	94234	1	1
FOXRED2	80020	1	1
FRRS1B	557898	1	1
FRS2B	436931	1	1
FRYB	792949	1	1
FRYL	285527	1	1
FRZB	2487	1	1
FTO	79068	1	1
FUBP1	8880	1	1
FZD7	8324	1	1
FZD8B	58072	1	1
G6PD	2539	1	1
GAD1B	378441	1	1
GADD45B	4616	1	1
GALE	2582	1	1
GALNT1	2589	1	1
GALR2B	798737	1	1
GAPDHS	26330	1	1
GART	2618	1	1
GAS6	2621	1	1
GATA4	2626	1	1
GATA6	2627	1	1
GATM	2628	1	1
GBP	30719	1	1
GBP1	2633	1	1
GCG	2641	1	1
GCH2	64263	1	1
GCLM	2730	1	1
GCSHB	436852	1	1
GDAP1L1	78997	1	1
GDAP2	54834	1	1
GEMIN4	50628	1	1
GET4	51608	1	1
GH1	2688	1	1
GHITM	27069	1	1
GHRL	51738	1	1
GINS2	51659	1	1
GINS3	64785	1	1
GIT2B	567190	1	1
GK	2710	1	1
GLCEA	405776	1	1
GLIS3	169792	1	1
GLRX2	51022	1	1
GLRX5	51218	1	1
GLS	2744	1	1
GLUL	2752	1	1
GMFB	2764	1	1
GMPPAA	431743	1	1
GNAS	2778	1	1
GNB1L	54584	1	1
GNPDA2	132789	1	1
GORASP2	26003	1	1
GOSR2	9570	1	1
GPATCH8	23131	1	1
GPC1A	553367	1	1
GPC4	2239	1	1
GPM6AB	407734	1	1
GPN1	11321	1	1
GPR157	80045	1	1
GPR31	2853	1	1
GPT2L	403086	1	1
GRID2IPA	561017	1	1
GRPEL1	80273	1	1
GRSF1	2926	1	1
GSK3B	2932	1	1
GSKIP	51527	1	1
GSS	2937	1	1
GSTA3	2940	1	1
GSTA5	221357	1	1
GSTM1	2944	1	1
GSTM2	2946	1	1
GSTT1	2952	1	1
GSTT1B	393556	1	1
GSTT2	2953	1	1
GTF2H1	2965	1	1
GTF2H2	2966	1	1
GTF2H4	2968	1	1
GTF3C3	9330	1	1
GTF3C5	9328	1	1
GTF3C6	112495	1	1
GTPBP4	23560	1	1
GUCD1	83606	1	1
GUCY1A1	2982	1	1
GUK1A	415216	1	1
HACE1	57531	1	1
HAPLN1A	493635	1	1
HAPLN3	145864	1	1
HARS	3035	1	1
HAT1	8520	1	1
HAUS7	55559	1	1
HAVCR1	26762	1	1
HDAC5	10014	1	1
HECW1B	563730	1	1
HER4.2	30301	1	1
HEXB	3074	1	1
HIAT1A	322115	1	1
HIBADHB	394135	1	1
HIF1A	3091	1	1
HIF1AN	55662	1	1
HINT3	135114	1	1
HIP1	3092	1	1
HK2	3099	1	1
HLA-A	3105	1	1
HLA-E	3133	1	1
HLA-G	3135	1	1
HLCS	3141	1	1
HLTF	6596	1	1
HM13	81502	1	1
HMBSA	394129	1	1
HMCN2	256158	1	1
HMGCS2	3158	1	1
HOMER3	9454	1	1
HOOK1	51361	1	1
HOXA1A	58051	1	1
HOXA2B	30325	1	1
HOXA3A	58049	1	1
HOXC5A	30379	1	1
HOXC6A	30346	1	1
HPDL	84842	1	1
HS3ST3L	100008592	1	1
HSBP1	3281	1	1
HSD11B2	3291	1	1
HSD17B7	51478	1	1
HSDL1	83693	1	1
HSDL2	84263	1	1
HSP90B1	7184	1	1
HSPA4L	22824	1	1
HSPB1	3315	1	1
HSPB8	26353	1	1
HSPG2	3339	1	1
HTR1AB	797538	1	1
HTR2AB	559806	1	1
HTRA1A	431766	1	1
HTT	3064	1	1
HUG	15573	1	1
ICAL1	378720	1	1
ICN	336655	1	1
ID1	3397	1	1
IFI30	10437	1	1
IFI35	3430	1	1
IFRD1	3475	1	1
IFT140	9742	1	1
IFT57	55081	1	1
IGF1	3479	1	1
IGF1R	3480	1	1
IGFBP5B	403039	1	1
IGFLR1	79713	1	1
IKBKG	8517	1	1
IL11A	570404	1	1
IL12A	3592	1	1
IL12RB2	3595	1	1
IL13RA1	3597	1	1
IL17RD	54756	1	1
IL18BP	10068	1	1
IL18R1	8809	1	1
IL18RAP	8807	1	1
IL1R2	7850	1	1
IL6ST	3572	1	1
IL7	3574	1	1
ILF2	3608	1	1
ILK	3611	1	1
ILLR1	677756	1	1
IM	251311	1	1
IMP4	92856	1	1
IMPAD1	54928	1	1
INHBAB	553816	1	1
INSIG1	3638	1	1
INSRA	245699	1	1
INTS1	26173	1	1
INTS9	55756	1	1
IP6K1	9807	1	1
IPO5	3843	1	1
IPO9	55705	1	1
IQCH	64799	1	1
IQCK	124152	1	1
IQGAP2	10788	1	1
IRF6	3664	1	1
IRF7	3665	1	1
IRG1L	562007	1	1
ISCA1	81689	1	1
ISG15	9636	1	1
ISG20L2	81875	1	1
ISLR2	57611	1	1
ITGA1	3672	1	1
ITGA3A	407685	1	1
ITGAE	3682	1	1
ITGB5	3693	1	1
JAKMIP1	152789	1	1
JOSD1	9929	1	1
JPH2	57158	1	1
JUNB	3726	1	1
KANK2	25959	1	1
KANSL1B	567884	1	1
KANSL1L	151050	1	1
KARS	3735	1	1
KAT5A	436638	1	1
KATNAL1	84056	1	1
KATNBL1	79768	1	1
KBTBD7	84078	1	1
KCNC3B	564371	1	1
KCND1	3750	1	1
KCNJ1	3758	1	1
KCNJ12B	795702	1	1
KCNJ1A.1	386933	1	1
KCNN1A	563352	1	1
KCTD12	115207	1	1
KCTD8	386617	1	1
KDM2AB	799441	1	1
KDM5BA	327168	1	1
KERA	11081	1	1
KIAA1551	55196	1	1
KIF14	9928	1	1
KIF1B	23095	1	1
KIF26BA	569545	1	1
KIF6	221458	1	1
KIFAP3	22920	1	1
KIN	22944	1	1
KISS1RA	561898	1	1
KLC2	64837	1	1
KLF4	9314	1	1
KLF5A	100006043	1	1
KLF9	687	1	1
KLHL24B	393412	1	1
KLHL25	64410	1	1
KLHL31	401265	1	1
KOP	493632	1	1
KPNA5	3841	1	1
KPNA7	402569	1	1
KPTN	11133	1	1
KRCP	323406	1	1
KSR1B	556779	1	1
KYAT1	883	1	1
LAMA5	3911	1	1
LAPTM4A	9741	1	1
LAPTM4B	55353	1	1
LARGE2	120071	1	1
LARP4B	23185	1	1
LARSB	569778	1	1
LCORL	254251	1	1
LDHA	3939	1	1
LEO1	123169	1	1
LETMD1	25875	1	1
LGR4	55366	1	1
LHFPL4B	565558	1	1
LHFPL6	10186	1	1
LHPP	64077	1	1
LIN37	55957	1	1
LINGO4A	100005227	1	1
LIPG	9388	1	1
LPAR6A	571773	1	1
LPCAT3	10162	1	1
LPO	4025	1	1
LRRC23	10233	1	1
LRRC42	115353	1	1
LRRC59	55379	1	1
LRRTM1	347730	1	1
LSM12B	406422	1	1
LSM6	11157	1	1
LSM7	51690	1	1
LYN	4067	1	1
LYRM7	90624	1	1
LYRM9	201229	1	1
M1AP	130951	1	1
MAD1L1	8379	1	1
MAD2L1	4085	1	1
MAEA	10296	1	1
MAK16	84549	1	1
MAML1	9794	1	1
MAP2K1	5604	1	1
MAP2K4	6416	1	1
MAP3K4	4216	1	1
MAP3K8	1326	1	1
MAP4K4	9448	1	1
MAP6A	100000844	1	1
MAP7D3	79649	1	1
MAPK7	5598	1	1
MAPRE1A	334135	1	1
MARCKSB	323201	1	1
MARCKSL1A	406407	1	1
MARK2A	562231	1	1
MASP1	5648	1	1
MAST1A	796739	1	1
MASTL	84930	1	1
MBNL1	4154	1	1
MBPA	326281	1	1
MCAT	27349	1	1
MCCC1	56922	1	1
MCFD2	90411	1	1
MCM5	4174	1	1
MCTP2B	562526	1	1
MDH1B	130752	1	1
MDM2	4193	1	1
MDM4	4194	1	1
ME1	4199	1	1
ME3	10873	1	1
MED16	10025	1	1
MED19A	767651	1	1
MED22	6837	1	1
MED4	29079	1	1
MEF2CB	798771	1	1
METTL1	4234	1	1
METTL22	79091	1	1
METTL23	124512	1	1
METTL2A	339175	1	1
METTL5	29081	1	1
METTL7A	25840	1	1
METTL9	51108	1	1
MEX3B	84206	1	1
MFAP3L	9848	1	1
MGAT1A	393649	1	1
MGLL	11343	1	1
MICAL3B	566850	1	1
MINDY3	80013	1	1
MINOS1	440574	1	1
MINPP1A	561891	1	1
MIPA	445140	1	1
MLYCD	23417	1	1
MMGT1	93380	1	1
MMP1	4312	1	1
MMP10	4319	1	1
MMP11	4320	1	1
MMP3	4314	1	1
MMP8	4317	1	1
MOB1BA	393169	1	1
MOCS2	4338	1	1
MOCS3	27304	1	1
MOV10B.1	556024	1	1
MPRIP	23164	1	1
MRM2	29960	1	1
MRPL1	65008	1	1
MRPL10	124995	1	1
MRPL17	63875	1	1
MRPL18	29074	1	1
MRPL20	55052	1	1
MRPL35	51318	1	1
MRPL38	64978	1	1
MRPL4	51073	1	1
MRPL41	64975	1	1
MRPL45	84311	1	1
MRPL46	26589	1	1
MRPL48	51642	1	1
MRPL53	116540	1	1
MRPL9	65005	1	1
MRPS11	64963	1	1
MRPS18A	55168	1	1
MRPS18C	51023	1	1
MRPS22	56945	1	1
MRPS30	10884	1	1
MRPS34	65993	1	1
MRPS6	64968	1	1
MRPS7	51081	1	1
MSMO1	6307	1	1
MSRB1A	352916	1	1
MTA2	9219	1	1
MTBL	569445	1	1
MTMR10	54893	1	1
MTMR9	66036	1	1
MTR	4548	1	1
MTRF1	9617	1	1
MTRR	4552	1	1
MTX2	10651	1	1
MUC3A	4584	1	1
MVDA	492781	1	1
MYBPC3	4607	1	1
MYCBP	26292	1	1
MYCLB	567762	1	1
MYDGF	56005	1	1
MYG1	60315	1	1
MYH11A	554168	1	1
MYH6	4624	1	1
MYO10	4651	1	1
MYO1CB	566459	1	1
MYO9AA	100006612	1	1
MYOC	4653	1	1
MYOF	26509	1	1
MZT2B	80097	1	1
NACC1	112939	1	1
NAT1	9	1	1
NATD1	256302	1	1
NAV3	89795	1	1
NBEAA	541373	1	1
NBN	4683	1	1
NCBP2	22916	1	1
NCBP3	55421	1	1
NCDN	23154	1	1
NCL	4691	1	1
NCOA3	8202	1	1
NCOR1	9611	1	1
NDEL1A	394244	1	1
NDFIP1L	436776	1	1
NDRG3B	327395	1	1
NDUFA1	4694	1	1
NDUFA11	126328	1	1
NDUFA12	55967	1	1
NDUFA13	51079	1	1
NDUFA5	4698	1	1
NDUFA8	4702	1	1
NDUFA9A	541331	1	1
NDUFAB1A	573619	1	1
NDUFAF4	29078	1	1
NDUFAF6	137682	1	1
NDUFB10	4716	1	1
NDUFB11	54539	1	1
NDUFB2	4708	1	1
NDUFB5	4711	1	1
NDUFB6	4712	1	1
NDUFS1	4719	1	1
NDUFS3	4722	1	1
NDUFS4	4724	1	1
NDUFS5	4725	1	1
NDUFS8A	406413	1	1
NDUFV2	4729	1	1
NECAP1	25977	1	1
NEDD9	4739	1	1
NEFL	4747	1	1
NEK1	4750	1	1
NELFCD	51497	1	1
NFE2L2A	360149	1	1
NFIA	4774	1	1
NFKBIB	4793	1	1
NFKBIE	4794	1	1
NFS1	9054	1	1
NFYBA	550227	1	1
NGF	4803	1	1
NHSL1	57224	1	1
NINJ2	4815	1	1
NINL	22981	1	1
NKPD1	284353	1	1
NKTR	4820	1	1
NKX3-1	4824	1	1
NLGN4A	561122	1	1
NLK2	563460	1	1
NME1	4830	1	1
NME7	29922	1	1
NOB1	28987	1	1
NOL7	51406	1	1
NOL8	55035	1	1
NOP14	8602	1	1
NOS1	4842	1	1
NOSIP	51070	1	1
NOXA1	10811	1	1
NPC2	10577	1	1
NPEPL1	79716	1	1
NPFFR1L3	561324	1	1
NPM1	4869	1	1
NPM2A	797865	1	1
NPR1	4881	1	1
NPTX2B	556906	1	1
NPY	4852	1	0
NR2F2	7026	1	1
NR4A2B	436679	1	1
NRCAM	4897	1	1
NRG1	3084	1	1
NRM	11270	1	1
NSL1	25936	1	1
NSMCE2	286053	1	1
NSMCE4A	54780	1	1
NSUN2	54888	1	1
NSUN3	63899	1	1
NTMT1	28989	1	1
NUAK1	9891	1	1
NUBP1	4682	1	1
NUDCD2	134492	1	1
NUDT14	256281	1	1
NUDT17	200035	1	1
NUDT21	11051	1	1
NUFIP2	57532	1	1
NUMB	8650	1	1
NUP58	9818	1	1
NXPH2B	797297	1	1
NYAP2A	100000797	1	1
OAFA	571744	1	1
OARD1	221443	1	1
OCLNA	405757	1	1
OGT.1	337685	1	1
OLA1	29789	1	1
ORC3	23595	1	1
ORC6	23594	1	1
OSBPL11	114885	1	1
OSBPL9	114883	1	1
OTC	5009	1	1
OTPA	560759	1	1
OTUD3	23252	1	1
OTUD5A	555459	1	1
OXNAD1	92106	1	1
P2RY1	5028	1	1
P3H1	64175	1	1
P3H2	55214	1	1
PABPC1A	606498	1	1
PABPN1	8106	1	1
PAICS	10606	1	1
PAIP1	10605	1	1
PAK1	5058	1	1
PAK1IP1	55003	1	1
PALD1B	560385	1	1
PAM16	51025	1	1
PANK1	53354	1	1
PANX1A	393890	1	1
PAPSS1	9061	1	1
PAQR5A	393156	1	1
PARK2	50873	1	1
PARK7	11315	1	1
PARP12B	553633	1	1
PARVAA	442922	1	1
PATZ1	23598	1	1
PAX1B	572108	1	1
PAXIP1	22976	1	1
PBRM1	55193	1	1
PBX4	80714	1	1
PBXIP1B	553293	1	1
PCDH15A	368476	1	1
PCDH2AA15	493601	1	1
PCGF6	84108	1	1
PCK1	5105	1	1
PCK2	5106	1	1
PCMTL	393741	1	1
PDCD10	11235	1	1
PDCD4A	406261	1	1
PDE3B	5140	1	1
PDGFRA	5156	1	1
PDGFRB	5159	1	1
PDIA4	9601	1	1
PDP1	54704	1	1
PDSS2	57107	1	1
PELI2	57161	1	1
PEMT	10400	1	1
PER1B	406204	1	1
PEX11A	8800	1	1
PEX11G	92960	1	1
PEX16	9409	1	1
PEX19	5824	1	1
PEX26	55670	1	1
PFDN1	5201	1	1
PFDN5	5204	1	1
PGK1	5230	1	1
PGLYRP5	553387	1	1
PGLYRP6	571817	1	1
PGPEP1	54858	1	1
PGRMC2	10424	1	1
PHB	5245	1	1
PHB2A	324421	1	1
PHF5A	84844	1	1
PHGDH	26227	1	1
PHKA1B	562402	1	1
PHLDB2B	560668	1	1
PIEZO1	9780	1	1
PIGM	93183	1	1
PIGN	23556	1	1
PIGS	94005	1	1
PIK3CG	5294	1	1
PIKFYVE	200576	1	1
PIP4K2AB	555920	1	1
PITPNAA	393909	1	1
PITPNBL	406752	1	1
PITX2	5308	1	1
PJA2	9867	1	1
PKD1L3	342372	1	1
PKN1B	100007897	1	1
PKP2	5318	1	1
PKP4	8502	1	1
PLA1A	51365	1	1
PLA2G12B	84647	1	1
PLAT	5327	1	1
PLAU	5328	1	1
PLD1	5337	1	1
PLEKHA7A	571486	1	1
PLEKHF2	79666	1	1
PLEKHG5A	562861	1	1
PLEKHG7	440107	1	1
PLEKHM1	9842	1	1
PLGRKT	55848	1	1
PLIN2	123	1	1
PLK2	10769	1	1
PLPP6	403313	1	1
PLXDC2	84898	1	1
PMAIP1	5366	1	1
PMEPA1	56937	1	1
PMS2	5395	1	1
PNCK	139728	1	1
PNKP	11284	1	1
PNO1	56902	1	1
PNPLA3	80339	1	1
PNRC1	10957	1	1
POC1B	282809	1	1
PODXL2	50512	1	1
POFUT1	23509	1	1
POGLUT1	56983	1	1
POLR1C	9533	1	1
POLR2H	5437	1	1
POLR2I	5438	1	1
POLR2J	5439	1	1
POMK	84197	1	1
POMP	51371	1	1
POMT1	10585	1	1
PON2	5445	1	1
POP1	10940	1	1
PPBP	5473	1	1
PPCDC	60490	1	1
PPCS	79717	1	1
PPFIA1	8500	1	1
PPFIBP1A	565020	1	1
PPIL3	53938	1	1
PPP1CAB	327301	1	1
PPP1R13L	10848	1	1
PPP1R15A	23645	1	1
PPP1R7	5510	1	1
PPP2R5D	5528	1	1
PPP4R1	9989	1	1
PPP4R2	151987	1	1
PRDM10	56980	1	1
PRDX4	10549	1	1
PRELID1A	393337	1	1
PREP	5550	1	1
PRKACAA	564064	1	1
PRKAR1B	5575	1	1
PRKAR2AA	556042	1	1
PRKCBB	393953	1	1
PRKCE	5581	1	1
PRKCEA	100005075	1	1
PRKCH	5583	1	1
PRKCI	5584	1	1
PRKRA	8575	1	1
PRL	5617	1	1
PRMT8B	564110	1	1
PRP19	37123	1	1
PRPF18	8559	1	1
PRPF40A	55660	1	1
PRPF4B	8899	1	1
PRPF6	24148	1	1
PRR12B	557848	1	1
PRRX1A	406431	1	1
PRTFDC1	56952	1	1
PSIP1	11168	1	1
PSMA3	5684	1	1
PSMA5	5686	1	1
PSMA8	143471	1	1
PSMB3	5691	1	1
PSMB4	5692	1	1
PSMD13	5719	1	1
PSMD5	5711	1	1
PSMD7	5713	1	1
PSMG1	8624	1	1
PSMG2	56984	1	1
PSPH	5723	1	1
PTAFR	5724	1	1
PTGER4	5734	1	1
PTGES	9536	1	1
PTGES3B	415227	1	1
PTGIS	5740	1	1
PTGR2	145482	1	1
PTK6A	555232	1	1
PTPMT1	114971	1	1
PTPN12	5782	1	1
PTPN23A	100007322	1	1
PTPN3	5774	1	1
PTPRFB	799867	1	1
PTPRO	5800	1	1
PTPRT	11122	1	1
PTRH1	138428	1	1
PUS7L	83448	1	1
PXDC1	221749	1	1
PYROXD1	79912	1	1
R3HDM4	91300	1	1
RAB3AA	445024	1	1
RAB3AB	550457	1	1
RAB9A	9367	1	1
RABEPK	10244	1	1
RABGGTB	5876	1	1
RABL2	68708	1	1
RABL3	285282	1	1
RABL6A	572091	1	1
RAC3A	437027	1	1
RACGAP1	29127	1	1
RAD18	56852	1	1
RAD54L	8438	1	1
RAD54L2	23132	1	1
RAD9A	5883	1	1
RAD9B	144715	1	1
RAN	5901	1	1
RANBP1	5902	1	1
RANGRF	29098	1	1
RAP1AA	415242	1	1
RAPGEF6	51735	1	1
RAPH1	65059	1	1
RBBP8	5932	1	1
RBCK1	10616	1	1
RBFA	79863	1	1
RBM15	64783	1	1
RBM25B	327336	1	1
RBMS1A	564994	1	1
RBPJB	563306	1	1
RBSN	64145	1	1
RC3H1A	568568	1	1
RCC1L	81554	1	1
RCN1	5954	1	1
RDH10A	562840	1	1
RDH10B	378722	1	1
RDH11	51109	1	1
RER1	11079	1	1
REV1	51455	1	1
RFC4	5984	1	1
RFC5	5985	1	1
RFK	55312	1	1
RFX1A	100038773	1	1
RFX2	5990	1	1
RGS3B	557360	1	1
RHOB	388	1	1
RIC3B	436654	1	1
RIMS2A	393672	1	1
RIOX2	84864	1	1
RLIM	51132	1	1
RMI2	116028	1	1
RMND1	55005	1	1
RNF114	55905	1	1
RNF128A	322325	1	1
RNF144B	255488	1	1
RNF145	153830	1	1
RNF185	91445	1	1
RNF19B	127544	1	1
RNF24	11237	1	1
RNF34A	334203	1	1
RNF7	9616	1	1
RNFT2	84900	1	1
ROCK2	9475	1	1
ROMO1	140823	1	1
ROPN1L	83853	1	1
RORAA	564951	1	1
ROS1	6098	1	1
RP9	6100	1	1
RPL10A	4736	1	1
RPL11	6135	1	1
RPL12	6136	1	1
RPL14	9045	1	1
RPL18	6141	1	1
RPL22	6146	1	1
RPL23	9349	1	1
RPL23A	6147	1	1
RPL24	6152	1	1
RPL27	6155	1	1
RPL27A	6157	1	1
RPL28	6158	1	1
RPL30	6156	1	1
RPL34	6164	1	1
RPL36	25873	1	1
RPL36A	6173	1	1
RPL38	6169	1	1
RPL39	6170	1	1
RPL5A	326961	1	1
RPL7L1	285855	1	1
RPLP2	6181	1	1
RPP14	11102	1	1
RPS10	6204	1	1
RPS12	6206	1	1
RPS13	6207	1	1
RPS16	6217	1	1
RPS18	6222	1	1
RPS19	6223	1	1
RPS23	6228	1	1
RPS24	6229	1	1
RPS27A	6233	1	1
RPS3	6188	1	1
RPS3A	6189	1	1
RPS5	6193	1	1
RPS6KB1	6198	1	1
RPS9	6203	1	1
RPUSD4	84881	1	1
RRAGA	10670	1	1
RRBP1A	553448	1	1
RRM2	6241	1	1
RSL24D1	51187	1	1
RSPH14	27156	1	1
RTCB	51493	1	1
RTF1	23168	1	1
RTKN2A	449666	1	1
RUFY3	22902	1	1
RUNDC3B	154661	1	1
RUNX1T1	862	1	1
RXRA	6256	1	1
S100A1	6271	1	1
S1PR1	1901	1	1
S1PR2	9294	1	1
SAFB	6294	1	1
SALL1	6299	1	1
SAP130A	100073341	1	1
SAP30BP	29115	1	1
SARS2	54938	1	1
SASH3	54440	1	1
SASS6	163786	1	1
SAT1	6303	1	1
SB	20233	1	1
SBF1	6305	1	1
SC	20237	1	1
SCAF11	9169	1	1
SCAF4A	567501	1	1
SCAMP4	113178	1	1
SCARA3	51435	1	1
SCD	6319	1	1
SCG3	29106	1	1
SCLT1	132320	1	1
SCO1	6341	1	1
SCOCA	562638	1	1
SCP2B	450073	1	1
SCRG1	11341	1	1
SCUBE2	57758	1	1
SCYL1	57410	1	1
SDCCAG3	10807	1	1
SDCCAG8	10806	1	1
SDF2L1	23753	1	1
SDHC	6391	1	1
SDK1A	558391	1	1
SDR16C5A	405814	1	1
SEC16A	9919	1	1
SEC22A	26984	1	1
SEC22BA	114464	1	1
SEC23B	10483	1	1
SEC24A	10802	1	1
SEC61A1	29927	1	1
SEC63	11231	1	1
SELE	6401	1	1
SELENOF	9403	1	1
SELENOJ	572182	1	1
SELENON	57190	1	1
SELENOW2A	378437	1	1
SELP	6403	1	1
SEM1	7979	1	1
SEMA6D	80031	1	1
SENP3B	565123	1	1
SENP8	123228	1	1
SEPHS2	22928	1	1
SEPT7B	100000597	1	1
SERPINA1	5265	1	1
SERPINB2	5055	1	1
SETBP1	26040	1	1
SETD4	54093	1	1
SETD7	80854	1	1
SF3B2	10992	1	1
SF3B6	51639	1	1
SFI1	9814	1	1
SFXN2	118980	1	1
SFXN4	119559	1	1
SGK1	6446	1	1
SGSM3	27352	1	1
SH3BGRL3	83442	1	1
SHDB	564537	1	1
SIAH2L	378728	1	1
SIGMAR1	10280	1	1
SIRT1	23411	1	1
SIRT5	23408	1	1
SIX4B	65232	1	1
SKP1	6500	1	1
SKP2	6502	1	1
SLAIN2	57606	1	1
SLC10A1	6554	1	1
SLC16A12B	449947	1	1
SLC16A3	9123	1	1
SLC16A6B	561766	1	1
SLC18A2	6571	1	1
SLC19A1	6573	1	1
SLC19A2	10560	1	1
SLC22A1	6580	1	1
SLC22A12	116085	1	1
SLC22A18	5002	1	1
SLC22A2	6582	1	1
SLC22A8	9376	1	1
SLC23A2	9962	1	1
SLC25A15B	565335	1	1
SLC25A16	8034	1	1
SLC25A19	60386	1	1
SLC25A1A	393579	1	1
SLC25A22	79751	1	1
SLC25A26	115286	1	1
SLC25A29	123096	1	1
SLC25A42	284439	1	1
SLC27A4	10999	1	1
SLC2A1	6513	1	1
SLC2A6	11182	1	1
SLC2A8	29988	1	1
SLC30A5	64924	1	1
SLC35A3B	550599	1	1
SLC35C1	55343	1	1
SLC40A1	30061	1	1
SLC45A4	57210	1	1
SLC47A1	55244	1	1
SLC4A7	9497	1	1
SLC51A	200931	1	1
SLC6A15	55117	1	1
SLC6A19A.1	553256	1	1
SLC7A1	6541	1	1
SLC7A11	23657	1	1
SLC7A14A	566270	1	1
SLC7A5	8140	1	1
SLC7A7	9056	1	1
SLC9A3	6550	1	1
SLCO2A1	6578	1	1
SLKA	568838	1	1
SMAD3B	326283	1	1
SMAD6B	564395	1	1
SMAD7	4092	1	1
SMARCD3B	562140	1	1
SMC3	9126	1	1
SMEK1	558578	1	1
SMFN	393717	1	1
SMIM19	114926	1	1
SMPD1	6609	1	1
SMPD5	392275	1	1
SMYD4	114826	1	1
SNAI2	6591	1	1
SNAPC3	6619	1	1
SNN	8303	1	1
SNRNP25	79622	1	1
SNRPA1	6627	1	1
SNRPD2	6633	1	1
SNRPE	6635	1	1
SNX10A	403027	1	1
SNX13	23161	1	1
SNX2	6643	1	1
SNX5	27131	1	1
SOCS5	9655	1	1
SON	6651	1	1
SOUL4	558832	1	1
SOWAHCB	563244	1	1
SOX18	54345	1	1
SOX7	83595	1	1
SPAG6	9576	1	1
SPANXA1	30014	1	1
SPARC	6678	1	1
SPATS1	221409	1	1
SPCS2	9789	1	1
SPDYA	245711	1	1
SPEF2	79925	1	1
SPG21	51324	1	1
SPINT1A	406426	1	1
SPINT2	10653	1	1
SPNS1	83985	1	1
SPON1B	58029	1	1
SPOPLA	541318	1	1
SPRN	503542	1	1
SPRY4	81848	1	1
SPSB3A	796171	1	1
SPTSSA	171546	1	1
SRD5A1	6715	1	1
SREBF1	6720	1	1
SRP72	6731	1	1
SRPRB	58477	1	1
SRSF10B	393505	1	1
SRSF2A	406691	1	1
SRSF6	6431	1	1
SRXN1	140809	1	1
SSBP1	6742	1	1
SSNA1	8636	1	1
ST18	9705	1	1
ST3GAL5	8869	1	1
ST6GAL2A	403116	1	1
STARD3NL	83930	1	1
STAT4	6775	1	1
STAT5B	6777	1	1
STC1	6781	1	1
STK35L	494084	1	1
STK40	83931	1	1
STMN1A	678630	1	1
STMN1B	550548	1	1
STMN4	81551	1	1
STOX2A	571741	1	1
STRBP	55342	1	1
STRN	6801	1	1
STXBP2	6813	1	1
STYXL1	51657	1	1
SUB1A	553561	1	1
SUCLG1	8802	1	1
SUFU	51684	1	1
SULT1A1	6817	1	1
SULT2ST2	777793	1	1
SUPT16H	11198	1	1
SUPT4H1	6827	1	1
SURF1	6834	1	1
SURF4L	436743	1	1
SYCE2	256126	1	1
SYCP3	50511	1	1
SYNCRIPL	324384	1	1
SYPL2A	393640	1	1
SYT12	91683	1	1
SYT2A	567877	1	1
SYT4	6860	1	1
SYTL2A	563188	1	1
SYVN1	84447	1	1
TAB3	257397	1	1
TAF12	6883	1	1
TAF1A	9015	1	1
TAF1B	9014	1	1
TAF6L	10629	1	1
TAX1BP3	30851	1	1
TAZ	6901	1	1
TBC1D10B	26000	1	1
TBC1D32	221322	1	1
TBCA	6902	1	1
TBL2	26608	1	1
TBP	6908	1	1
TCEA2	6919	1	1
TCF12	6938	1	1
TCF20	6942	1	1
TCF25	22980	1	1
TCF3B	664768	1	1
TCHP	84260	1	1
TCIRG1B	406342	1	1
TDG	6996	1	1
TEAD1B	100006454	1	1
TECTA	7007	1	1
TEK	7010	1	1
TERB1	283847	1	1
TEX261	113419	1	1
TEX36	387718	1	1
TEX47	219557	1	1
TFAM	7019	1	1
TFAP2E	339488	1	1
TFF1	7031	1	1
TFF3	7033	1	1
TFRC	7037	1	1
TGDS	23483	1	1
TGFB1	7040	1	1
TGFBR3	7049	1	1
TGS1	96764	1	1
THAP1	55145	1	1
THAP11	57215	1	1
THBD	7056	1	1
THRSP	7069	1	1
THUMPD2	80745	1	1
TIAM1A	567621	1	1
TIMM17A	10440	1	1
TIMM23A	798429	1	1
TIMM8B	26521	1	1
TIMM9	26520	1	1
TIMP4	7079	1	1
TIPARP	25976	1	1
TJP3	27134	1	1
TLCD1	116238	1	1
TLR3	7098	1	1
TM2D2	83877	1	1
TM9SF1	10548	1	1
TMCC1B	563581	1	1
TMCC2	9911	1	1
TMED10	10972	1	1
TMED2	10959	1	1
TMEFF2	23671	1	1
TMEM104	54868	1	1
TMEM135	65084	1	1
TMEM136A	562331	1	1
TMEM144B	449810	1	1
TMEM147	10430	1	1
TMEM167A	153339	1	1
TMEM169B	570044	1	1
TMEM182A	503742	1	1
TMEM192	201931	1	1
TMEM218	219854	1	1
TMEM222B	558134	1	1
TMEM229A	730130	1	1
TMEM234	56063	1	1
TMEM237	65062	1	1
TMEM238B	795793	1	1
TMEM242	729515	1	1
TMEM264	798655	1	1
TMEM43	79188	1	1
TMEM44	93109	1	1
TMEM54A	393318	1	1
TMEM60	85025	1	1
TMIGD1	388364	1	1
TMPRSS2	7113	1	1
TMSB4X	7114	1	1
TMTC1	83857	1	1
TMX2B	415203	1	1
TMX4	56255	1	1
TNFRSF19	55504	1	1
TNFRSF1A	7132	1	1
TNFSF10	8743	1	1
TNFSF14	8740	1	1
TNKSB	567533	1	1
TNNT2A	58071	1	1
TNRC5	550136	1	1
TNRC6C1	560874	1	1
TNS2A	799109	1	1
TOB1	10140	1	1
TOLLIP	54472	1	1
TOMM20A	406309	1	1
TOMM22	56993	1	1
TOR1	565062	1	1
TOX4A	559853	1	1
TPCN1	53373	1	1
TPD52L1	7164	1	1
TPK1	27010	1	1
TPRB	558883	1	1
TRA2A	29896	1	1
TRABD	80305	1	1
TRAF2	7186	1	1
TRAF4B	404035	1	1
TRAK2	66008	1	1
TRAM1	23471	1	1
TRAPPC1	58485	1	1
TRAPPC2	6399	1	1
TRIM16	10626	1	1
TRIM35-27	334253	1	1
TRIP13	9319	1	1
TRMT11	60487	1	1
TRMT2A	27037	1	1
TROVE2	6738	1	1
TRPA1	8989	1	1
TRPN1	368273	1	1
TRUB1	142940	1	1
TSEN2	80746	1	1
TSEN34	79042	1	1
TSN	7247	1	1
TSPAN2A	378854	1	1
TSPAN5A	450026	1	1
TSPAN7	7102	1	1
TTC12	54970	1	1
TTC33	23548	1	1
TTC39C	125488	1	1
TTI1	9675	1	1
TTLL2	83887	1	1
TTLL3	26140	1	1
TTLL7	79739	1	1
TTLL9	164395	1	1
TTPA	7274	1	1
TTYH2	94015	1	1
TUBA4L	327377	1	1
TUBD1	51174	1	1
TUBE1	51175	1	1
TUBGCP3	10426	1	1
TUSC2B	436675	1	1
TXNIP	10628	1	1
U2SURP	23350	1	1
UBA5	79876	1	1
UBA52	7311	1	1
UBALD1A	794012	1	1
UBE2G2	7327	1	1
UBE2IA	114445	1	1
UBE2NB	393313	1	1
UBE2T	29089	1	1
UBLCP1	134510	1	1
UBR5	51366	1	1
UCHL1	7345	1	1
UCP2	7351	1	1
UEVLD	55293	1	1
UFL1	23376	1	1
UGCG	7357	1	1
UGGT2	55757	1	1
UGT1A4	54657	1	1
UGT1A6	54578	1	1
UGT1A9	54600	1	1
UGT2A1	10941	1	1
UGT2B	24862	1	1
UGT3A1	133688	1	1
UHRF1	29128	1	1
UPP1	7378	1	1
UPRT	139596	1	1
UQCC3	790955	1	1
UQCRB	7381	1	1
UQCRH	7388	1	1
UQCRQ	27089	1	1
UROD	7389	1	1
USB1	79650	1	1
USP10	9100	1	1
USP36	57602	1	1
USP8	9101	1	1
UTP15	84135	1	1
UTP18	51096	1	1
UVSSA	57654	1	1
V2RA16	794572	1	1
VASH2	79805	1	1
VCP	7415	1	1
VEGFAB	558154	1	1
VEPH1	79674	1	1
VGF	7425	1	1
VKORC1	79001	1	1
VLDLR	7436	1	1
VMP1	81671	1	1
VPS28	51160	1	1
VPS36	51028	1	1
VPS37A	137492	1	1
VPS9D1	9605	1	1
VRK1	7443	1	1
VSIG8B	564423	1	1
VWA1	64856	1	1
WAPL	23063	1	1
WASF1	8936	1	1
WBP2NL	164684	1	1
WDR36	134430	1	1
WDR4	10785	1	1
WDR44	54521	1	1
WDR61	80349	1	1
WDR62	284403	1	1
WNT11	7481	1	1
WNT4	54361	1	1
WRB	7485	1	1
WT1B	568416	1	1
XIAP	331	1	1
XPNPEP1	7511	1	1
XPO5	57510	1	1
XPO6	23214	1	1
XPO7	23039	1	1
XYLT2	64132	1	1
YBX1	4904	1	1
YDJC	150223	1	1
YIF1B	90522	1	1
YIPF3	25844	1	1
YLPM1	56252	1	1
YOD1	55432	1	1
YPEL3	83719	1	1
YTHDF3	253943	1	1
YWHAQA	399487	1	1
ZBTB11	27107	1	1
ZBTB14	7541	1	1
ZBTB18	10472	1	1
ZBTB20	26137	1	1
ZBTB41	360023	1	1
ZBTB44	29068	1	1
ZBTB8A	653121	1	1
ZBTB8OS	339487	1	1
ZC3H10	84872	1	1
ZC3H11A	9877	1	1
ZC3H13	23091	1	1
ZC3HAV1	56829	1	1
ZC3HAV1L	92092	1	1
ZCCHC14	23174	1	1
ZCCHC24	219654	1	1
ZCCHC9	84240	1	1
ZDHHC1	29800	1	1
ZDHHC13	54503	1	1
[truncated: 30 more rows]

## Sheet: rofecoxib
Table S14 The genes/proteins interact with Rofecoxib
Gene Symbol	Gene ID	Interaction Count	Organism Count		115
PTGS2	5743	41	3
HGF	3082	6	1
IL1B	3553	6	2
CYP1A2	1544	5	1
CCL20	6364	4	1
CCL5	6352	4	1
PTGS1	5742	4	1
CCL3	6348	3	1
SLC2A4	6517	3	1
IL10	3586	2	0
IL6	3569	2	1
NOX1	27035	2	1
SOCS3	9021	2	1
TNF	7124	2	2
ADAMTS8	11095	1	1
ADGRF1	266977	1	1
ADGRG6	57211	1	1
AFDN	4301	1	1
AGT	183	1	0
ALOX15B	247	1	1
ANGPT1	284	1	1
ANGPTL1	9068	1	1
ANXA1	301	1	1
ANXA3	306	1	1
ANXA9	8416	1	1
AOX1	316	1	1
ARHGAP29	9411	1	1
C3	718	1	1
CACNA2D3	55799	1	1
CALCA	796	1	1
CAT	847	1	1
CCL2	6347	1	1
CDH2	1000	1	1
CDH3	1001	1	1
CDSN	1041	1	1
CEACAM1	634	1	1
CLU	1191	1	1
COL14A1	7373	1	1
COLEC12	81035	1	1
CRISP3	10321	1	1
CTGF	1490	1	1
CX3CL1	6376	1	1
CXCL1	2919	1	1
CXCL8	3576	1	1
DEFB4	56519	1	1
DSC1	1823	1	1
EDNRB	1910	1	1
EPHA3	2042	1	1
EPHB6	2051	1	1
ETV5	2119	1	1
FABP4	2167	1	1
FAF1	11124	1	1
FAIM2	23017	1	1
FLNB	2317	1	1
FOXD1	2297	1	1
FRZB	2487	1	1
GATA3	2625	1	1
GUCY1B1	2983	1	0
HPGD	3248	1	1
IL1A	3552	1	1
IL1RN	3557	1	1
INSM1	3642	1	1
ITGBL1	9358	1	1
KLF12	11278	1	1
LHB	3972	1	1
LIFR	3977	1	1
LMX1A	4009	1	1
MAL	4118	1	1
MAPRE2	10982	1	1
MBTD1	54799	1	1
MEF2C	4208	1	1
MEOX2	4223	1	1
MMP1	4312	1	1
MMP3	4314	1	1
MR1	3140	1	1
MTA2	9219	1	1
NAALADL2	254827	1	1
NCF1	653361	1	0
NFASC	23114	1	1
NGF	4803	1	1
NLF1	18097	1	1
NOS1	4842	1	1
NOS2	4843	1	1
NPAS3	64067	1	1
NPR2	4882	1	1
NQO1	1728	1	1
PI4KA	5297	1	1
PLA2G2A	5320	1	1
PLA2G4A	5321	1	1
PLAT	5327	1	1
PML	5371	1	1
POSTN	10631	1	1
PRRX1	5396	1	1
PTGER3	5733	1	1
PTGIS	5740	1	1
RASA1	5921	1	1
RNF144B	255488	1	1
RORC	6097	1	1
SCD	6319	1	1
SERPINA3	12	1	1
SH2D1A	4068	1	1
SLC2A1	6513	1	1
SOD1	6647	1	1
SOD2	6648	1	1
STAT3	6774	1	1
TAC1	6863	1	1
TEAD4	7004	1	1
TFRC	7037	1	1
TIMP3	7078	1	1
TMPRSS4	56649	1	1
TNC	3371	1	1
TRIM17	51127	1	1
TSPAN2	10100	1	1
VCAN	1462	1	1
ZNF559	84527	1	1

## Sheet: Disodium etidronate
Table S15 The genes/proteins interact with Disodium etidronate
Gene Symbol	Gene ID	Interaction Count	Organism Count
RAC1	5879	5	3
RAP1A	5906	5	2
PON1	5444	4	1
RHOA	387	4	4
CDC42	998	2	2
FDPS	2224	2	1
MAPK1	5594	2	2
MAPK3	5595	2	2
CASP3	836	1	1
CASP8	841	1	1
CASP9	842	1	1
CSF1	1435	1	1
HRAS	3265	1	1
MGP	4256	1	1
NR1I2	8856	1	1
RAB6A	5870	1	1
TNF	7124	1	1

## Sheet: union of target genes
Table S16 The union of genes/proteins interact with Indomethacin, Rofecoxib and Disodium etidronate
Union of genes/proteins
MPO
PTGS2
NOS2
TNF
PTGS1
IL1B
CAT
CASP3
IL6
CASP9
PPARG
REN
ABCC1
INS
CCL2
EDN1
IFNG
RELA
VEGFA
AKR1C3
BAX
BCL2
PTGDR2
CCND1
CTNNB1
DDIT3
ICAM1
MMP9
CXCL1
PARP1
SOD2
APP
GDF15
HSPA5
IL10
LEP
MAPK1
MAPK3
PPARD
XDH
BIRC5
EGF
IL4
MMP2
NFE2L2
UGT2B7
ABCC2
CASP6
LTA
NOS3
PCNA
AGT
AKT1
BCL2L1
CASP8
GSR
HMOX1
HPGD
KNG1
LDLR
CAPN2
CDKN1A
CXCL2
ECE1
EGR1
FABP4
GCLC
GLO1
JUN
LPL
MYC
SOD1
ABCB11
APC
BAK1
CDK2
CDKN1B
CRH
FGF2
GADD45A
MMP14
NFKBIA
NR4A1
PPARA
PTGR1
PTK2
THBS1
TIMP2
TJP1
VCAM1
YWHAE
ABCC3
AKR1C1
AKR1C2
ALOX5
CYP19A1
EGFR
FOS
GNRH1
GPX3
HSF1
HSPA8
IL11
IL1A
ITGAM
KEAP1
NFKB1
NPPA
PRKCB
SERPINE1
SLC12A1
STAT1
STAT3
TAC1
TLR4
TXN
VIM
XBP1
ZEB1
ABCC6
ADIPOQ
ALPL
ANGPTL4
AQP2
ARL4C
ATF6
BACE1
BAD
BCL2A1
BDKRB2
BID
BIRC3
BMP2K
BTG1
CA1
CA2
CCL3
CCL4
CCND2
CDC40
CDH1
CDK4
CFLAR
CIDEC
CITED2
COL18A1
CP
CRYAB
CTSB
CXCL10
CXCL8
CYP1A2
DHFR
DIO2
DNAJA2
EEF2K
F3
FAAH
FASLG
FKBP1A
FN1
FOSL2
GLB1
GOSR1
HSPA1A
IKBKB
IL12B
IL17A
IL18
IL1RN
IL2
ITGB2
KIF21B
LAMC1
LBH
LSS
MAT2AL
MBP
MKI67
NET1
NT5E
OCLN
OPCML
PECAM1
PHC3
POMC
PTGER2
RAD23B
RB1
SARS
SELL
SH2D3CA
SLC16A1
SLC22A11
SLC22A6
SLC22A7
SLC22A9
SLC2A2
SLC3A2
SLC5A5
SLCO1A1
SLCO1B2
SPATA18
STAT6
TCF7L2
TGFB3
TIMP1
TNFRSF21
TNFSF11
TP53
TRIB3
TRPV1
TSC22D1
UGT1A1
UGT1A10
UGT1A3
UGT1A7
UGT1A8
VPS11
VWF
WEE1
WISP1
YTHDF2
ABCA3
ABHD10A
ABHD14A
ABHD17AB
ACAD11
ACAN
ACAT1
ACBD4
ACBD5A
ACE
ACLY
ACLYA
ACOT1
ACOT7
ACOXL
ACP1
ACP5
ACP5A
ACP6
ACRBP
ACSF2
ACTA2
ACTR10
ACVR1BB
ADAD1
ADAL
ADAM10
ADAM15
ADAMTS1
ADAT3
ADCK2
ADCY2B
ADCY6
ADGRB3
ADHFE1
ADIPOQA
ADM2A
ADNP
ADORA3
ADRA1AB
AEBP2
AFG3L2
AGMO
AGPAT2
AIMP1
AKAP8L
AKIP1
AKR1A1B
AKR1B1
AKR1C14
AKR1C20
AKR1C4
AKR7A5
ALB
ALCAMA
ALDH1L2
ALG13
ALG5
ALKBH1
ALOX12
AMD1
AMIGO2
AMOTL2B
ANAPC1
ANAPC11
ANAPC15
ANGEL2
ANGPT2
ANKRD10A
ANKRD13C
ANKRD13D
ANKRD16
ANKRD45
ANKRD52A
ANKS6
ANO10A
ANO11
ANO5B
ANXA5
ANXA5B
AP2B1
AP3D1
APBA1B
APIP
APOC1
APOE
AQP1
ARFGAP2
ARHGAP20
ARHGAP29B
ARHGEF4
ARID1A
ARID1B
ARID5B
ARL14EP
ARL4AA
ARMC10
ARMC1L
ARMT1
ARNT2
ARPP19B
ARRDC3
ARVCFA
ASB12A
ASB6
ASNS
ATE1
ATF4B
ATG10
ATG16L1
ATG3
ATG4DA
ATL3
ATOX1
ATP5F1E
ATP5G3B
ATP5IA
ATP5ME
ATP5MF
ATP5PD
ATP5PF
ATP6V0A1A
ATP6V1C1A
ATP6V1F
ATP8B1
ATP8B4
ATXN1L
AVP
AZIN1B
B3GNT7
BAG4
BAIAP2L2B
BAZ1A
BBS5
BCL2L10
BCO1
BDKRB1
BHLHE40
BIDA
BIRC2
BIRC5A
BLOC1S1
BLOC1S3
BMPR2A
BORCS5
BRD2A
BRD8
BRPF1
BTBD6B
BTD
BTF3
BTG4
BUB3
BXDC2
C1D
C6ORF52
C8B
CABIN1
CACNG1B
CAD
CALCA
CALD1B
CALN1
CAMK2A
CAPN1
CAPRIN1B
CAPRIN2
CARF
CARS2
CASD1
CASP1
CASP3A
CASP8L1
CASQ2
CAST
CBLB
CBR1
CBS
CBX6B
CC2D1B
CCDC115
CCDC12
CCDC126
CCDC130
CCDC28A
CCDC50
CCDC58
CCDC65
CCDC66
CCDC80
CCDC83
CCL19B
CCL5
CCNB1
CCNE1
CCNF
CCNG1
CCNG2
CCNI
CCNL1B
CCPG1
CCR3
CCSER2A
CCZ1
CD44
CD99
CDC42
CDC45
CDC73
CDCA4
CDCA8
CDHR1A
CDK16
CDK5RAP3
CDKL1
CEBPA
CENPO
CENPP
CENPW
CEP152
CEP170AA
CEP41
CEP85
CERS2A
CFAP20
CFAP52
CFL1L
CGA
CGB3
CHAC1
CHCHD10
CHCHD4A
CHD1
CHMP2BB
CHMP3
CHP1
CHRD
CHRNB1
CHRNB4
CHRND
CHST8
CHSY3
CHTOPB
CHURC1
CIAPIN1
CIB2
CISD1
CKAP5
CKS1B
CLCF1
CLDN11A
CLDN34A
CLDND
CLDNI
CLIP3
CLMP
CLPP
CLSPN
CLTA
CNEP1R1
CNN1A
CNPPD1
CNPY1
CNPY2
CNTNAP5B
COL11A2
COL19A1
COL1A1
COL3A1
COL4A2
COL6A1
COLEC11
COMMD7
COMMD9
COPS5
COPZ2
COQ5
COQ9
COX10
COX14
COX16
COX17
COX4I1
COX6B2
COX7A2A
COX7C
CPE
CPLX3A
CPSF6
CPVL
CRABP1A
CRABP2A
CRATB
CREBBPA
CREBL2
CRFB6
CRNKL1
CROT
CRYBA1B
CRYBA1L1
CRYGM4
CRYGM5
CRYGN2
CRYL1
CSE1L
CSF2
CSK
CSPP1
CTDNEP1A
CTDSPLB
CTGF
CTH
CTNNBIP1
CTNS
CTSD
CTU2
CWF19L2
CX43
CXCL12
CYB5A
CYB5R1
CYB5R3
CYB5R4
CYCS
CYP11A2
CYP1A1
CYP1B1
CYP27A1
CYP27C1
CYP2B3
CYP2B6
CYP2C11
CYP2C70
CYP2D6
CYP2D9
CYP2E1
CYP2F4
CYP2P8
CYP2X9
CYP3A11
CYP3A23/3A1
CYP3A4
CYP3A7
CYP3A9
CYP4F1
CYP4F6
CYP51
CYP7B1
CYSLTR1
CYSLTR2B
CYTH1A
CYYR1
DAB2IPB
DAD1
DAP3
DCAF11
DCAF12
DCAF13
DCAF7
DCTN3
DCTN5
DCXR
DDI2
DDX1
DDX11
DDX39B
DECR2
DENND5A
DEPP1
DERA
DERL1
DERL2
DEXI
DHCR24
DHDDS
DHPS
DHRS13A.1
DHRS9
DIDO1
DIP2BA
DIS3L2
DLEC1
DLG2
DMRT3A
DNA2
DNAAF1
DNAJB1
DNAJB13
DNAJC10
DNAJC11A
DNAJC2
DNAJC3B
DNAJC4
DNM3A
DNMT1
DOK1B
DOK6
DOLPP1
DPCD
DPH2
DPH6
DPP7
DPYSL3
DRD4A
DRG2
DSCR3
DST
DSTYK
DTYMK
DUSP1
DUSP5
DUSP6
DYM
DYNC1I1
DYNLT3
DZIP1
E2F3
EAPP
ECHDC3
ECSIT
EDNRB
EEFSEC
EF1
EFNA1A
EFNA2A
EFR3A
EGFLAM
EGFRA
EGLN3
EHD1B
EIF1AD
EIF1AX
EIF2A
EIF2AK1
EIF2B1
EIF2B4
EIF2S1A
EIF3D
EIF3F
EIF3HA
EIF4A1A
EIF4BB
EIF4E2RS1
EIF4EBP1
ELK3
ELMO1
ELOVL2
ELP5
EMC3
EMC6
EMG1
EMSY
ENO3
ENO4
ENOPH1
ENPP4
ENTPD2A.1
EOMESA
EP300A
EPAS1
EPD
EPDR1
EPG5
EPHA2A
EPHA6
EPHB3A
EPHX5
EPN2
EPO
EPS15
ERBB3A
ERCC2
ERFL3
ERH
ERO1A
ERP27
ERP44
ESD
ESPL1
ETFB
ETHE1
ETNK1
ETV7
EVLB
EXOC1
EXOSC2
EXOSC5
EXT1A
EZRB
F11R.1
F2RL1
FAAH2A
FAAP24
FAM102AB
FAM110A
FAM151B
FAM155B
FAM166B
FAM173A
FAM193B
FAM206A
FAM214B
FAM221A
FAM222A
FAM3C
FAM46C
FAM57BA
FAM96A
FANCE
FAUB
FBN1
FBRSL1
FBXL18
FBXO15
FBXO18
FBXO3
FBXO30B
FBXO32
FBXO41
FBXO44
FBXW2
FBXW5
FBXW7
FC18A08
FCER1A
FCF1
FDFT1
FDX1L
FDXR
FEM1C
FEN1
FGD
FGF10
FGF7
FGFR1A
FGFR1OP
FGFR1OP2
FKBP1AA
FKBP2
FLAD1
FLII
FLR
FMN2B
FNBP1L
FOSL1A
FOXB2
FOXG1A
FOXN4
FOXP4
FOXQ1
FOXRED2
FRRS1B
FRS2B
FRYB
FRYL
FRZB
FTO
FUBP1
FZD7
FZD8B
G6PD
GAD1B
GADD45B
GALE
GALNT1
GALR2B
GAPDHS
GART
GAS6
GATA4
GATA6
GATM
GBP
GBP1
GCG
GCH2
GCLM
GCSHB
GDAP1L1
GDAP2
GEMIN4
GET4
GH1
GHITM
GHRL
GINS2
GINS3
GIT2B
GK
GLCEA
GLIS3
GLRX2
GLRX5
GLS
GLUL
GMFB
GMPPAA
GNAS
GNB1L
GNPDA2
GORASP2
GOSR2
GPATCH8
GPC1A
GPC4
GPM6AB
GPN1
GPR157
GPR31
GPT2L
GRID2IPA
GRPEL1
GRSF1
GSK3B
GSKIP
GSS
GSTA3
GSTA5
GSTM1
GSTM2
GSTT1
GSTT1B
GSTT2
GTF2H1
GTF2H2
GTF2H4
GTF3C3
GTF3C5
GTF3C6
GTPBP4
GUCD1
GUCY1A1
GUK1A
HACE1
HAPLN1A
HAPLN3
HARS
HAT1
HAUS7
HAVCR1
HDAC5
HECW1B
HER4.2
HEXB
HIAT1A
HIBADHB
HIF1A
HIF1AN
HINT3
HIP1
HK2
HLA-A
HLA-E
HLA-G
HLCS
HLTF
HM13
HMBSA
HMCN2
HMGCS2
HOMER3
HOOK1
HOXA1A
HOXA2B
HOXA3A
HOXC5A
HOXC6A
HPDL
HS3ST3L
HSBP1
HSD11B2
HSD17B7
HSDL1
HSDL2
HSP90B1
HSPA4L
HSPB1
HSPB8
HSPG2
HTR1AB
HTR2AB
HTRA1A
HTT
HUG
ICAL1
ICN
ID1
IFI30
IFI35
IFRD1
IFT140
IFT57
IGF1
IGF1R
IGFBP5B
IGFLR1
IKBKG
IL11A
IL12A
IL12RB2
IL13RA1
IL17RD
IL18BP
IL18R1
IL18RAP
IL1R2
IL6ST
IL7
ILF2
ILK
ILLR1
IM
IMP4
IMPAD1
INHBAB
INSIG1
INSRA
INTS1
INTS9
IP6K1
IPO5
IPO9
IQCH
IQCK
IQGAP2
IRF6
IRF7
IRG1L
ISCA1
ISG15
ISG20L2
ISLR2
ITGA1
ITGA3A
ITGAE
ITGB5
JAKMIP1
JOSD1
JPH2
JUNB
KANK2
KANSL1B
KANSL1L
KARS
KAT5A
KATNAL1
KATNBL1
KBTBD7
KCNC3B
KCND1
KCNJ1
KCNJ12B
KCNJ1A.1
KCNN1A
KCTD12
KCTD8
KDM2AB
KDM5BA
KERA
KIAA1551
KIF14
KIF1B
KIF26BA
KIF6
KIFAP3
KIN
KISS1RA
KLC2
KLF4
KLF5A
KLF9
KLHL24B
KLHL25
KLHL31
KOP
KPNA5
KPNA7
KPTN
KRCP
KSR1B
KYAT1
LAMA5
LAPTM4A
LAPTM4B
LARGE2
LARP4B
LARSB
LCORL
LDHA
LEO1
LETMD1
LGR4
LHFPL4B
LHFPL6
LHPP
LIN37
LINGO4A
LIPG
LPAR6A
LPCAT3
LPO
LRRC23
LRRC42
LRRC59
LRRTM1
LSM12B
LSM6
LSM7
LYN
LYRM7
LYRM9
M1AP
MAD1L1
MAD2L1
MAEA
MAK16
MAML1
MAP2K1
MAP2K4
MAP3K4
MAP3K8
MAP4K4
MAP6A
MAP7D3
MAPK7
MAPRE1A
MARCKSB
MARCKSL1A
MARK2A
MASP1
MAST1A
MASTL
MBNL1
MBPA
MCAT
MCCC1
MCFD2
MCM5
MCTP2B
MDH1B
MDM2
MDM4
ME1
ME3
MED16
MED19A
MED22
MED4
MEF2CB
METTL1
METTL22
METTL23
METTL2A
METTL5
METTL7A
METTL9
MEX3B
MFAP3L
MGAT1A
MGLL
MICAL3B
MINDY3
MINOS1
MINPP1A
MIPA
MLYCD
MMGT1
MMP1
MMP10
MMP11
MMP3
MMP8
MOB1BA
MOCS2
MOCS3
MOV10B.1
MPRIP
MRM2
MRPL1
MRPL10
MRPL17
MRPL18
MRPL20
MRPL35
MRPL38
MRPL4
MRPL41
MRPL45
MRPL46
MRPL48
MRPL53
MRPL9
MRPS11
MRPS18A
MRPS18C
MRPS22
MRPS30
MRPS34
MRPS6
MRPS7
MSMO1
MSRB1A
MTA2
MTBL
MTMR10
MTMR9
MTR
MTRF1
MTRR
MTX2
MUC3A
MVDA
MYBPC3
MYCBP
MYCLB
MYDGF
MYG1
MYH11A
MYH6
MYO10
MYO1CB
MYO9AA
MYOC
MYOF
MZT2B
NACC1
NAT1
NATD1
NAV3
NBEAA
NBN
NCBP2
NCBP3
NCDN
NCL
NCOA3
NCOR1
NDEL1A
NDFIP1L
NDRG3B
NDUFA1
NDUFA11
NDUFA12
NDUFA13
NDUFA5
NDUFA8
NDUFA9A
NDUFAB1A
NDUFAF4
NDUFAF6
NDUFB10
NDUFB11
NDUFB2
NDUFB5
NDUFB6
NDUFS1
NDUFS3
NDUFS4
NDUFS5
NDUFS8A
NDUFV2
NECAP1
NEDD9
NEFL
NEK1
NELFCD
NFE2L2A
NFIA
NFKBIB
NFKBIE
NFS1
NFYBA
NGF
NHSL1
NINJ2
NINL
NKPD1
NKTR
NKX3-1
NLGN4A
NLK2
NME1
NME7
NOB1
NOL7
NOL8
NOP14
NOS1
NOSIP
NOXA1
NPC2
NPEPL1
NPFFR1L3
NPM1
NPM2A
NPR1
NPTX2B
NPY
NR2F2
NR4A2B
NRCAM
NRG1
NRM
NSL1
NSMCE2
NSMCE4A
NSUN2
NSUN3
NTMT1
NUAK1
NUBP1
NUDCD2
NUDT14
NUDT17
NUDT21
NUFIP2
NUMB
NUP58
NXPH2B
NYAP2A
OAFA
OARD1
OCLNA
OGT.1
OLA1
ORC3
ORC6
OSBPL11
OSBPL9
OTC
OTPA
OTUD3
OTUD5A
OXNAD1
P2RY1
P3H1
P3H2
PABPC1A
PABPN1
PAICS
PAIP1
PAK1
PAK1IP1
PALD1B
PAM16
PANK1
PANX1A
PAPSS1
PAQR5A
PARK2
PARK7
PARP12B
PARVAA
PATZ1
PAX1B
PAXIP1
PBRM1
PBX4
PBXIP1B
PCDH15A
PCDH2AA15
PCGF6
PCK1
PCK2
PCMTL
PDCD10
PDCD4A
PDE3B
PDGFRA
PDGFRB
PDIA4
PDP1
PDSS2
PELI2
PEMT
PER1B
PEX11A
PEX11G
PEX16
PEX19
PEX26
PFDN1
PFDN5
PGK1
PGLYRP5
PGLYRP6
PGPEP1
PGRMC2
PHB
PHB2A
PHF5A
PHGDH
PHKA1B
PHLDB2B
PIEZO1
PIGM
PIGN
PIGS
PIK3CG
PIKFYVE
PIP4K2AB
PITPNAA
PITPNBL
PITX2
PJA2
PKD1L3
PKN1B
PKP2
PKP4
PLA1A
PLA2G12B
PLAT
PLAU
PLD1
PLEKHA7A
PLEKHF2
PLEKHG5A
PLEKHG7
PLEKHM1
PLGRKT
PLIN2
PLK2
PLPP6
PLXDC2
PMAIP1
PMEPA1
PMS2
PNCK
PNKP
PNO1
PNPLA3
PNRC1
POC1B
PODXL2
POFUT1
POGLUT1
POLR1C
POLR2H
POLR2I
POLR2J
POMK
POMP
POMT1
PON2
POP1
PPBP
PPCDC
PPCS
PPFIA1
PPFIBP1A
PPIL3
PPP1CAB
PPP1R13L
PPP1R15A
PPP1R7
PPP2R5D
PPP4R1
PPP4R2
PRDM10
PRDX4
PRELID1A
PREP
PRKACAA
PRKAR1B
PRKAR2AA
PRKCBB
PRKCE
PRKCEA
PRKCH
PRKCI
PRKRA
PRL
PRMT8B
PRP19
PRPF18
PRPF40A
PRPF4B
PRPF6
PRR12B
PRRX1A
PRTFDC1
PSIP1
PSMA3
PSMA5
PSMA8
PSMB3
PSMB4
PSMD13
PSMD5
PSMD7
PSMG1
PSMG2
PSPH
PTAFR
PTGER4
PTGES
PTGES3B
PTGIS
PTGR2
PTK6A
PTPMT1
PTPN12
PTPN23A
PTPN3
PTPRFB
PTPRO
PTPRT
PTRH1
PUS7L
PXDC1
PYROXD1
R3HDM4
RAB3AA
RAB3AB
RAB9A
RABEPK
RABGGTB
RABL2
RABL3
RABL6A
RAC3A
RACGAP1
RAD18
RAD54L
RAD54L2
RAD9A
RAD9B
RAN
RANBP1
RANGRF
RAP1AA
RAPGEF6
RAPH1
RBBP8
RBCK1
RBFA
RBM15
RBM25B
RBMS1A
RBPJB
RBSN
RC3H1A
RCC1L
RCN1
RDH10A
RDH10B
RDH11
RER1
REV1
RFC4
RFC5
RFK
RFX1A
RFX2
RGS3B
RHOB
RIC3B
RIMS2A
RIOX2
RLIM
RMI2
RMND1
RNF114
RNF128A
RNF144B
RNF145
RNF185
RNF19B
RNF24
RNF34A
RNF7
RNFT2
ROCK2
ROMO1
ROPN1L
RORAA
ROS1
RP9
RPL10A
RPL11
RPL12
RPL14
RPL18
RPL22
RPL23
RPL23A
RPL24
RPL27
RPL27A
RPL28
RPL30
RPL34
RPL36
RPL36A
RPL38
RPL39
RPL5A
RPL7L1
RPLP2
RPP14
RPS10
RPS12
RPS13
RPS16
RPS18
RPS19
RPS23
RPS24
RPS27A
RPS3
RPS3A
RPS5
RPS6KB1
RPS9
RPUSD4
RRAGA
RRBP1A
RRM2
RSL24D1
RSPH14
RTCB
RTF1
RTKN2A
RUFY3
RUNDC3B
RUNX1T1
RXRA
S100A1
S1PR1
S1PR2
SAFB
SALL1
SAP130A
SAP30BP
SARS2
SASH3
SASS6
SAT1
SB
SBF1
SC
SCAF11
SCAF4A
SCAMP4
SCARA3
SCD
SCG3
SCLT1
SCO1
SCOCA
SCP2B
SCRG1
SCUBE2
SCYL1
SDCCAG3
SDCCAG8
SDF2L1
SDHC
SDK1A
SDR16C5A
SEC16A
SEC22A
SEC22BA
SEC23B
SEC24A
SEC61A1
SEC63
SELE
SELENOF
SELENOJ
SELENON
SELENOW2A
SELP
SEM1
SEMA6D
SENP3B
SENP8
SEPHS2
SEPT7B
SERPINA1
SERPINB2
SETBP1
SETD4
SETD7
SF3B2
SF3B6
SFI1
SFXN2
SFXN4
SGK1
SGSM3
SH3BGRL3
SHDB
SIAH2L
SIGMAR1
SIRT1
SIRT5
SIX4B
SKP1
SKP2
SLAIN2
SLC10A1
SLC16A12B
SLC16A3
SLC16A6B
SLC18A2
SLC19A1
SLC19A2
SLC22A1
SLC22A12
SLC22A18
SLC22A2
SLC22A8
SLC23A2
SLC25A15B
SLC25A16
SLC25A19
SLC25A1A
SLC25A22
SLC25A26
SLC25A29
SLC25A42
SLC27A4
SLC2A1
SLC2A6
SLC2A8
SLC30A5
SLC35A3B
SLC35C1
SLC40A1
SLC45A4
SLC47A1
SLC4A7
SLC51A
SLC6A15
SLC6A19A.1
SLC7A1
SLC7A11
SLC7A14A
SLC7A5
SLC7A7
SLC9A3
SLCO2A1
SLKA
SMAD3B
SMAD6B
SMAD7
SMARCD3B
SMC3
SMEK1
SMFN
SMIM19
SMPD1
SMPD5
SMYD4
SNAI2
SNAPC3
SNN
SNRNP25
SNRPA1
SNRPD2
SNRPE
SNX10A
SNX13
SNX2
SNX5
SOCS5
SON
SOUL4
SOWAHCB
SOX18
SOX7
SPAG6
SPANXA1
SPARC
SPATS1
SPCS2
SPDYA
SPEF2
SPG21
SPINT1A
SPINT2
SPNS1
SPON1B
SPOPLA
SPRN
SPRY4
SPSB3A
SPTSSA
SRD5A1
SREBF1
SRP72
SRPRB
SRSF10B
SRSF2A
SRSF6
SRXN1
SSBP1
SSNA1
ST18
ST3GAL5
ST6GAL2A
STARD3NL
STAT4
STAT5B
STC1
STK35L
STK40
STMN1A
STMN1B
STMN4
STOX2A
STRBP
STRN
STXBP2
STYXL1
SUB1A
SUCLG1
SUFU
SULT1A1
SULT2ST2
SUPT16H
SUPT4H1
SURF1
SURF4L
SYCE2
SYCP3
SYNCRIPL
SYPL2A
SYT12
SYT2A
SYT4
SYTL2A
SYVN1
TAB3
TAF12
TAF1A
TAF1B
TAF6L
TAX1BP3
TAZ
TBC1D10B
TBC1D32
TBCA
TBL2
TBP
TCEA2
TCF12
TCF20
TCF25
TCF3B
TCHP
TCIRG1B
TDG
TEAD1B
TECTA
TEK
TERB1
TEX261
TEX36
TEX47
TFAM
TFAP2E
TFF1
TFF3
TFRC
TGDS
TGFB1
TGFBR3
TGS1
THAP1
THAP11
THBD
THRSP
THUMPD2
TIAM1A
TIMM17A
TIMM23A
TIMM8B
TIMM9
TIMP4
TIPARP
TJP3
TLCD1
TLR3
TM2D2
TM9SF1
TMCC1B
TMCC2
TMED10
TMED2
TMEFF2
TMEM104
TMEM135
TMEM136A
TMEM144B
TMEM147
TMEM167A
TMEM169B
TMEM182A
TMEM192
TMEM218
TMEM222B
TMEM229A
TMEM234
TMEM237
TMEM238B
TMEM242
TMEM264
TMEM43
TMEM44
TMEM54A
TMEM60
TMIGD1
TMPRSS2
TMSB4X
TMTC1
TMX2B
TMX4
TNFRSF19
TNFRSF1A
TNFSF10
TNFSF14
TNKSB
TNNT2A
TNRC5
TNRC6C1
TNS2A
TOB1
TOLLIP
TOMM20A
TOMM22
TOR1
TOX4A
TPCN1
TPD52L1
TPK1
TPRB
TRA2A
TRABD
TRAF2
TRAF4B
TRAK2
TRAM1
TRAPPC1
TRAPPC2
TRIM16
TRIM35-27
TRIP13
TRMT11
TRMT2A
TROVE2
TRPA1
TRPN1
TRUB1
TSEN2
TSEN34
TSN
TSPAN2A
TSPAN5A
TSPAN7
TTC12
TTC33
TTC39C
TTI1
TTLL2
TTLL3
TTLL7
TTLL9
TTPA
TTYH2
TUBA4L
TUBD1
TUBE1
TUBGCP3
TUSC2B
TXNIP
U2SURP
UBA5
UBA52
UBALD1A
UBE2G2
UBE2IA
UBE2NB
UBE2T
UBLCP1
UBR5
UCHL1
UCP2
UEVLD
UFL1
UGCG
UGGT2
UGT1A4
UGT1A6
UGT1A9
UGT2A1
UGT2B
UGT3A1
UHRF1
UPP1
UPRT
UQCC3
UQCRB
UQCRH
UQCRQ
UROD
USB1
USP10
USP36
USP8
UTP15
UTP18
UVSSA
V2RA16
VASH2
VCP
VEGFAB
VEPH1
VGF
VKORC1
VLDLR
VMP1
VPS28
VPS36
VPS37A
VPS9D1
VRK1
VSIG8B
VWA1
WAPL
WASF1
WBP2NL
WDR36
WDR4
WDR44
WDR61
WDR62
WNT11
WNT4
WRB
WT1B
XIAP
XPNPEP1
XPO5
XPO6
XPO7
XYLT2
YBX1
YDJC
YIF1B
YIPF3
YLPM1
YOD1
YPEL3
YTHDF3
YWHAQA
ZBTB11
ZBTB14
ZBTB18
ZBTB20
ZBTB41
ZBTB44
ZBTB8A
ZBTB8OS
ZC3H10
ZC3H11A
ZC3H13
ZC3HAV1
ZC3HAV1L
ZCCHC14
ZCCHC24
ZCCHC9
ZDHHC1
ZDHHC13
[truncated: 117 more rows]
