# Supplementary material for: Identification of biological pathways and genes associated with neurogenic heterotopic ossification by text mining
Source: PeerJ. 2020 Jan 3;8:e8276. doi: 10.7717/peerj.8276 (PMC6944123; doi:10.7717/peerj.8276)
Supplement: Supplemental Information 7 — Table S21: The expression of GDF15 in Skeletal immune Digestive. Table S22: The expression of LDLR in Skeletal immune Digestive. Table S23: The expression of CCL2 in Skeletal immune Digestive. Table S24: The expression of CLU in Skeletal immune Digestive. [file peerj-08-8276-s007.xls]

## Sheet: Table of Contents
Table of Contents
Title of the Tables	Gene names
Table S21 The expression of GDF15 in Skeletal immune Digestive	GDF15
Table S22 The expression of LDLR in Skeletal immune Digestive	LDLR
Table S23 The expression of CCL2 in Skeletal immune Digestive	CCL2
Table S24 The expression of CLU in Skeletal immune Digestive	CLU

## Sheet: GDF15
Table S21 The expression of GDF15 in Skeletal immune Digestive
Group #	Tissue	Expression Level	Standard Deviation	Samples	Links
1	Adipocyte-[1]	4.11	0.94	GSM18975,GSM18976,	To the Experiment
1	Smooth Muscle-[1]	2.97	0.94	GSM18971,GSM18972,	To the Experiment
1	Psoas Muscle-[1]	13.93	0.2	GSM19013,GSM19014,	To the Experiment
1	Salivary Gland-[1]	4.18	1.03	GSM18991,GSM18992,	To the Experiment
1	CD56+ NK Cells-[1]	9.95	7.62	GSM18875,GSM18876,	To the Experiment
1	CD19+ B Cells-[1]	4.67	0.76	GSM18881,GSM18882,	To the Experiment
1	CD4+ T Cells-[1]	2.61	0.81	GSM18877,GSM18878,	To the Experiment
1	BDCA4+ Dendritic Cells-[1]	2.34	0.11	GSM18873,GSM18874,	To the Experiment
1	CD14+ Monocytes-[1]	2.77	1.3	GSM18871,GSM18872,	To the Experiment
1	CD105+ Endothelial Cells-[1]	5.39	1.31	GSM18883,GSM18884,	To the Experiment
1	Appendix-[1]	4.59	0.04	GSM18999,GSM19000,	To the Experiment
1	Bone Marrow-[1]	5.32	2.45	GSM18909,GSM18910,	To the Experiment
1	CD8+ T Cells-[1]	4.12	0.53	GSM18879,GSM18880,	To the Experiment
1	721 B Lymphocytes-[1]	1.7	0.22	GSM18889,GSM18890,	To the Experiment
1	Pancreas-[1]	6.91	0.33	GSM18977,GSM18978,	To the Experiment
1	Lymph Node-[1]	4.05	0.84	GSM18903,GSM18904,	To the Experiment
1	Thymus-[1]	3.15	0.68	GSM18899,GSM18900,	To the Experiment
1	CD34+-[1]	9.17	5.24	GSM18885,GSM18886,	To the Experiment
1	Tonsil-[1]	5.91	0.59	GSM18901,GSM18902,	To the Experiment
1	Tongue-[1]	7.58	0.45	GSM19017,GSM19018,	To the Experiment
1	Islet Cell-[1]	4.63	2.67	GSM18979,GSM18980,	To the Experiment
1	Liver-[1]	4.83	1.56	GSM18953,GSM18954,	To the Experiment
1	Fetal Liver-[1]	6	1.29	GSM18905,GSM18906,	To the Experiment
2	Adipose Tissue Omental-[3]	1.76	0.22	GSM80561,GSM80562,GSM80563,GSM80564,	To the Experiment
2	Adipose Tissue Subcutaneous-[3]	6.37	2.12	GSM80584,GSM80589,GSM80590,	To the Experiment
2	Adipose Tissue-[3]	2.16	0.77	GSM80580,GSM80583,GSM80588,	To the Experiment
2	Skeletal Muscle-[3]	5.36	4.22	GSM80797,GSM80790,GSM80791,GSM80792,GSM80796,	To the Experiment
2	Bone Marrow-[3]	3.8	1.51	GSM80576,GSM80604,GSM80577,GSM80602,GSM80603,	To the Experiment
2	Salivary Gland-[3]	2.13	0.57	GSM80823,GSM80822,GSM80821,GSM80820,	To the Experiment
2	Esophagus-[3]	2.89	1.4	GSM80697,GSM80696,GSM80695,GSM80694,	To the Experiment
2	Cardiac Stomach-[3]	2.12	0.55	GSM80783,GSM80782,GSM80781,	To the Experiment
2	Liver-[3]	1.94	0.68	GSM80730,GSM80729,GSM80728,GSM80739,	To the Experiment
2	Spleen-[3]	4.27	2.21	GSM80826,GSM80825,GSM80808,GSM80807,	To the Experiment
2	Pharyngeal Mucosa-[3]	2.61	1	GSM80748,GSM80749,GSM80751,GSM80750,	To the Experiment
2	Fundus-[3]	10.4	8.3	GSM80812,GSM80811,GSM80810,GSM80809,	To the Experiment
2	Pylorus-[3]	2.14	1.08	GSM80816,GSM80815,GSM80814,GSM80813,	To the Experiment
2	Lymph Node-[3]	4.38	2.97	GSM80735,GSM80738,GSM80737,GSM80736,	To the Experiment
2	Cecum-[3]	3.58	1.33	GSM80624,GSM80632,GSM80625,	To the Experiment
2	Tonsil-[3]	5.71	4	GSM80901,GSM80886,GSM80889,	To the Experiment
2	Oral Mucosa-[3]	10.64	13.42	GSM80779,GSM80778,GSM80777,GSM80776,	To the Experiment
2	Tongue-[3]	2.67	1.15	GSM80845,GSM80843,GSM80842,GSM80844,	To the Experiment
2	Tongue superior-[3]	1.57	0.4	GSM80885,GSM80884,GSM80883,GSM80882,	To the Experiment
3	Skeletal Muscle-[4]	1.65	0	GSM44676,	To the Experiment
3	Bone Marrow-[4]	4.61	0	GSM44693,	To the Experiment
3	Liver-[4]	2.26	0	GSM44702,	To the Experiment
3	Fetal Liver-[4]	3.48	0	GSM44706,	To the Experiment
3	Salivary Gland-[4]	3.24	0	GSM44687,	To the Experiment
3	Stomach-[4]	1.77	0	GSM44703,	To the Experiment
3	Colon-[4]	1.4	0	GSM44680,	To the Experiment
3	Small Intestine-[4]	1.96	0	GSM44679,	To the Experiment
3	Thymus-[4]	2.97	0	GSM44672,	To the Experiment
3	Pancreas-[4]	2.71	0	GSM44677,	To the Experiment
3	Spleen-[4]	4.06	0	GSM44673,	To the Experiment
4	Pelvis-[7]	4.97	2.62	OST1-1,OST1-1pr2,OST19,OST37,OST38,	To the Experiment
4	Vertebral Column-[7]	3.53	3.55	OST12,OST29,OST31,OST33,OST34,OST35,OST39,OST3l41,OST40,OST16,OST17,OST2-1,OST2-2,OST21,OST23,OST26,OST27,	To the Experiment
5	Large Intestine-[2]	3	1.5	GSE7307GSM175905,GSE7307GSM175983,GSE7307GSM175984,GSE7307GSM176123,	To the Experiment
6	Lymph Vessels-[6]	2.46	1.07	GSE6257GSM143717,GSE6257GSM143898,GSE6257GSM143900,	To the Experiment
7	Pancreatic Duct-[5]	11.13	10.41	GSM490138,GSM490139,GSM490140,GSM490141,GSM490142,GSM490143,GSM490144,	To the Experiment

## Sheet: LDLR
Table S22 The expression of LDLR in Skeletal immune Digestive
Group #	Tissue	Expression Level	Standard Deviation	Samples	Links
1	Adipocyte-[1]	84.17	20.24	GSM18975,GSM18976,	To the Experiment
1	Smooth Muscle-[1]	78.02	14.02	GSM18971,GSM18972,	To the Experiment
1	Psoas Muscle-[1]	32.1	18	GSM19013,GSM19014,	To the Experiment
1	Salivary Gland-[1]	8.49	0.89	GSM18991,GSM18992,	To the Experiment
1	CD56+ NK Cells-[1]	25.35	23.68	GSM18875,GSM18876,	To the Experiment
1	CD19+ B Cells-[1]	3.58	1.33	GSM18881,GSM18882,	To the Experiment
1	CD4+ T Cells-[1]	3.22	0.21	GSM18877,GSM18878,	To the Experiment
1	BDCA4+ Dendritic Cells-[1]	5.36	1.62	GSM18873,GSM18874,	To the Experiment
1	CD14+ Monocytes-[1]	16.22	10.98	GSM18871,GSM18872,	To the Experiment
1	CD105+ Endothelial Cells-[1]	27.2	22.27	GSM18883,GSM18884,	To the Experiment
1	Appendix-[1]	43.38	22.97	GSM18999,GSM19000,	To the Experiment
1	Bone Marrow-[1]	10.71	2.03	GSM18909,GSM18910,	To the Experiment
1	CD8+ T Cells-[1]	4.3	0.11	GSM18879,GSM18880,	To the Experiment
1	721 B Lymphocytes-[1]	72.48	1.63	GSM18889,GSM18890,	To the Experiment
1	Pancreas-[1]	11.43	1.07	GSM18977,GSM18978,	To the Experiment
1	Lymph Node-[1]	4.18	0.1	GSM18903,GSM18904,	To the Experiment
1	Thymus-[1]	24.1	0.16	GSM18899,GSM18900,	To the Experiment
1	CD34+-[1]	17.61	13.46	GSM18885,GSM18886,	To the Experiment
1	Tonsil-[1]	8.33	2.47	GSM18901,GSM18902,	To the Experiment
1	Tongue-[1]	12.66	0.49	GSM19017,GSM19018,	To the Experiment
1	Islet Cell-[1]	14.87	1.83	GSM18979,GSM18980,	To the Experiment
1	Liver-[1]	28.03	12.91	GSM18953,GSM18954,	To the Experiment
1	Fetal Liver-[1]	33.89	18	GSM18905,GSM18906,	To the Experiment
2	Adipose Tissue Omental-[3]	43.53	53.25	GSM80561,GSM80562,GSM80563,GSM80564,	To the Experiment
2	Adipose Tissue Subcutaneous-[3]	48.85	19.75	GSM80584,GSM80589,GSM80590,	To the Experiment
2	Adipose Tissue-[3]	65.84	38.42	GSM80580,GSM80583,GSM80588,	To the Experiment
2	Skeletal Muscle-[3]	24.83	14.44	GSM80797,GSM80790,GSM80791,GSM80792,GSM80796,	To the Experiment
2	Bone Marrow-[3]	19.61	10.04	GSM80576,GSM80604,GSM80577,GSM80602,GSM80603,	To the Experiment
2	Salivary Gland-[3]	39.16	34.75	GSM80823,GSM80822,GSM80821,GSM80820,	To the Experiment
2	Esophagus-[3]	107.32	30.18	GSM80697,GSM80696,GSM80695,GSM80694,	To the Experiment
2	Cardiac Stomach-[3]	37.68	18.8	GSM80783,GSM80782,GSM80781,	To the Experiment
2	Liver-[3]	70.17	44.66	GSM80730,GSM80729,GSM80728,GSM80739,	To the Experiment
2	Spleen-[3]	20.71	17.47	GSM80826,GSM80825,GSM80808,GSM80807,	To the Experiment
2	Pharyngeal Mucosa-[3]	127.26	62.71	GSM80748,GSM80749,GSM80751,GSM80750,	To the Experiment
2	Fundus-[3]	34.7	15.01	GSM80812,GSM80811,GSM80810,GSM80809,	To the Experiment
2	Pylorus-[3]	72.91	29.13	GSM80816,GSM80815,GSM80814,GSM80813,	To the Experiment
2	Lymph Node-[3]	101.53	92.64	GSM80735,GSM80738,GSM80737,GSM80736,	To the Experiment
2	Cecum-[3]	56.03	39.44	GSM80624,GSM80632,GSM80625,	To the Experiment
2	Tonsil-[3]	37.47	22.28	GSM80901,GSM80886,GSM80889,	To the Experiment
2	Oral Mucosa-[3]	166.81	91.71	GSM80779,GSM80778,GSM80777,GSM80776,	To the Experiment
2	Tongue-[3]	74.31	51.54	GSM80845,GSM80843,GSM80842,GSM80844,	To the Experiment
2	Tongue superior-[3]	53.44	33.61	GSM80885,GSM80884,GSM80883,GSM80882,	To the Experiment
3	Skeletal Muscle-[4]	5.56	0	GSM44676,	To the Experiment
3	Bone Marrow-[4]	5.18	0	GSM44693,	To the Experiment
3	Liver-[4]	70.8	0	GSM44702,	To the Experiment
3	Fetal Liver-[4]	4.45	0	GSM44706,	To the Experiment
3	Salivary Gland-[4]	8.47	0	GSM44687,	To the Experiment
3	Stomach-[4]	27.72	0	GSM44703,	To the Experiment
3	Colon-[4]	4.13	0	GSM44680,	To the Experiment
3	Small Intestine-[4]	12.25	0	GSM44679,	To the Experiment
3	Thymus-[4]	3.36	0	GSM44672,	To the Experiment
3	Pancreas-[4]	6.8	0	GSM44677,	To the Experiment
3	Spleen-[4]	3.37	0	GSM44673,	To the Experiment
4	Pelvis-[7]	8.49	6.85	OST1-1,OST1-1pr2,OST19,OST37,OST38,	To the Experiment
4	Vertebral Column-[7]	18.43	12.45	OST12,OST29,OST31,OST33,OST34,OST35,OST39,OST3l41,OST40,OST16,OST17,OST2-1,OST2-2,OST21,OST23,OST26,OST27,	To the Experiment
5	Large Intestine-[2]	77.34	98.62	GSE7307GSM175905,GSE7307GSM175983,GSE7307GSM175984,GSE7307GSM176123,	To the Experiment
6	Lymph Vessels-[6]	218.84	16.78	GSE6257GSM143717,GSE6257GSM143898,GSE6257GSM143900,	To the Experiment
7	Pancreatic Duct-[5]	53.27	47.31	GSM490138,GSM490139,GSM490140,GSM490141,GSM490142,GSM490143,GSM490144,	To the Experiment

## Sheet: CCL2
Table S23 The expression of CCL2 in Skeletal immune Digestive
Group #	Tissue	Expression Level	Standard Deviation	Samples	Links
1	Adipocyte-[1]	61.72	11.84	GSM18975,GSM18976,	To the Experiment
1	Smooth Muscle-[1]	10086.2	766.68	GSM18971,GSM18972,	To the Experiment
1	Psoas Muscle-[1]	32.47	4.36	GSM19013,GSM19014,	To the Experiment
1	Salivary Gland-[1]	16.35	2.78	GSM18991,GSM18992,	To the Experiment
1	CD56+ NK Cells-[1]	1.37	0.59	GSM18875,GSM18876,	To the Experiment
1	CD19+ B Cells-[1]	2.83	0	GSM18881,GSM18882,	To the Experiment
1	CD4+ T Cells-[1]	4.17	1.89	GSM18877,GSM18878,	To the Experiment
1	BDCA4+ Dendritic Cells-[1]	10.09	7.83	GSM18873,GSM18874,	To the Experiment
1	CD14+ Monocytes-[1]	3.51	1.29	GSM18871,GSM18872,	To the Experiment
1	CD105+ Endothelial Cells-[1]	4.79	1.73	GSM18883,GSM18884,	To the Experiment
1	Appendix-[1]	74.49	42.15	GSM18999,GSM19000,	To the Experiment
1	Bone Marrow-[1]	17.38	5.67	GSM18909,GSM18910,	To the Experiment
1	CD8+ T Cells-[1]	2.25	0.18	GSM18879,GSM18880,	To the Experiment
1	721 B Lymphocytes-[1]	1.85	0.64	GSM18889,GSM18890,	To the Experiment
1	Pancreas-[1]	71.48	4.11	GSM18977,GSM18978,	To the Experiment
1	Lymph Node-[1]	114.99	2.87	GSM18903,GSM18904,	To the Experiment
1	Thymus-[1]	164.11	75.13	GSM18899,GSM18900,	To the Experiment
1	CD34+-[1]	3.03	1.38	GSM18885,GSM18886,	To the Experiment
1	Tonsil-[1]	20.59	1.1	GSM18901,GSM18902,	To the Experiment
1	Tongue-[1]	15.37	6.14	GSM19017,GSM19018,	To the Experiment
1	Islet Cell-[1]	312.95	228.57	GSM18979,GSM18980,	To the Experiment
1	Liver-[1]	24.02	8.55	GSM18953,GSM18954,	To the Experiment
1	Fetal Liver-[1]	58.61	4.45	GSM18905,GSM18906,	To the Experiment
2	Adipose Tissue Omental-[3]	2213.27	1729.22	GSM80561,GSM80562,GSM80563,GSM80564,	To the Experiment
2	Adipose Tissue Subcutaneous-[3]	476.72	292.99	GSM80584,GSM80589,GSM80590,	To the Experiment
2	Adipose Tissue-[3]	393.32	51.45	GSM80580,GSM80583,GSM80588,	To the Experiment
2	Skeletal Muscle-[3]	31.23	23.8	GSM80797,GSM80790,GSM80791,GSM80792,GSM80796,	To the Experiment
2	Bone Marrow-[3]	33.78	33.48	GSM80576,GSM80604,GSM80577,GSM80602,GSM80603,	To the Experiment
2	Salivary Gland-[3]	36.97	30.23	GSM80823,GSM80822,GSM80821,GSM80820,	To the Experiment
2	Esophagus-[3]	109.64	81.38	GSM80697,GSM80696,GSM80695,GSM80694,	To the Experiment
2	Cardiac Stomach-[3]	312.88	188.67	GSM80783,GSM80782,GSM80781,	To the Experiment
2	Liver-[3]	95.99	52.88	GSM80730,GSM80729,GSM80728,GSM80739,	To the Experiment
2	Spleen-[3]	90.12	66.76	GSM80826,GSM80825,GSM80808,GSM80807,	To the Experiment
2	Pharyngeal Mucosa-[3]	51.28	29.22	GSM80748,GSM80749,GSM80751,GSM80750,	To the Experiment
2	Fundus-[3]	326.09	77.89	GSM80812,GSM80811,GSM80810,GSM80809,	To the Experiment
2	Pylorus-[3]	300.01	91.85	GSM80816,GSM80815,GSM80814,GSM80813,	To the Experiment
2	Lymph Node-[3]	780.12	467.21	GSM80735,GSM80738,GSM80737,GSM80736,	To the Experiment
2	Cecum-[3]	642.52	651.65	GSM80624,GSM80632,GSM80625,	To the Experiment
2	Tonsil-[3]	121.73	32.85	GSM80901,GSM80886,GSM80889,	To the Experiment
2	Oral Mucosa-[3]	59.72	29.85	GSM80779,GSM80778,GSM80777,GSM80776,	To the Experiment
2	Tongue-[3]	70.41	26.03	GSM80845,GSM80843,GSM80842,GSM80844,	To the Experiment
2	Tongue superior-[3]	81.25	59.18	GSM80885,GSM80884,GSM80883,GSM80882,	To the Experiment
3	Skeletal Muscle-[4]	94.83	0	GSM44676,	To the Experiment
3	Bone Marrow-[4]	7.04	0	GSM44693,	To the Experiment
3	Liver-[4]	93.88	0	GSM44702,	To the Experiment
3	Fetal Liver-[4]	4.29	0	GSM44706,	To the Experiment
3	Salivary Gland-[4]	19.72	0	GSM44687,	To the Experiment
3	Stomach-[4]	15.57	0	GSM44703,	To the Experiment
3	Colon-[4]	30	0	GSM44680,	To the Experiment
3	Small Intestine-[4]	123.3	0	GSM44679,	To the Experiment
3	Thymus-[4]	63.86	0	GSM44672,	To the Experiment
3	Pancreas-[4]	102.17	0	GSM44677,	To the Experiment
3	Spleen-[4]	10.72	0	GSM44673,	To the Experiment
4	Pelvis-[7]	90.21	67.94	OST1-1,OST1-1pr2,OST19,OST37,OST38,	To the Experiment
4	Vertebral Column-[7]	151.77	115.52	OST12,OST29,OST31,OST33,OST34,OST35,OST39,OST3l41,OST40,OST16,OST17,OST2-1,OST2-2,OST21,OST23,OST26,OST27,	To the Experiment
5	Large Intestine-[2]	309.81	150.69	GSE7307GSM175905,GSE7307GSM175983,GSE7307GSM175984,GSE7307GSM176123,	To the Experiment
6	Lymph Vessels-[6]	1447.54	1181.12	GSE6257GSM143717,GSE6257GSM143898,GSE6257GSM143900,	To the Experiment
7	Pancreatic Duct-[5]	144.63	146.19	GSM490138,GSM490139,GSM490140,GSM490141,GSM490142,GSM490143,GSM490144,	To the Experiment

## Sheet: CLU
Table S24 The expression of CLU in Skeletal immune Digestive
Group #	Tissue	Expression Level	Standard Deviation	Samples	Links
1	Adipocyte-[1]	527.65	116.52	GSM18975,GSM18976,	To the Experiment
1	Smooth Muscle-[1]	8.86	3.86	GSM18971,GSM18972,	To the Experiment
1	Psoas Muscle-[1]	14.12	0.83	GSM19013,GSM19014,	To the Experiment
1	Salivary Gland-[1]	440.88	105.38	GSM18991,GSM18992,	To the Experiment
1	CD56+ NK Cells-[1]	13.49	11.21	GSM18875,GSM18876,	To the Experiment
1	CD19+ B Cells-[1]	34.51	24.6	GSM18881,GSM18882,	To the Experiment
1	CD4+ T Cells-[1]	4.63	1.41	GSM18877,GSM18878,	To the Experiment
1	BDCA4+ Dendritic Cells-[1]	18.72	9.34	GSM18873,GSM18874,	To the Experiment
1	CD14+ Monocytes-[1]	89.27	0.73	GSM18871,GSM18872,	To the Experiment
1	CD105+ Endothelial Cells-[1]	11.4	0.66	GSM18883,GSM18884,	To the Experiment
1	Appendix-[1]	594.14	95.11	GSM18999,GSM19000,	To the Experiment
1	Bone Marrow-[1]	24.99	0.59	GSM18909,GSM18910,	To the Experiment
1	CD8+ T Cells-[1]	4.08	1.57	GSM18879,GSM18880,	To the Experiment
1	721 B Lymphocytes-[1]	1.61	0.4	GSM18889,GSM18890,	To the Experiment
1	Pancreas-[1]	637.14	353.63	GSM18977,GSM18978,	To the Experiment
1	Lymph Node-[1]	686.84	16.95	GSM18903,GSM18904,	To the Experiment
1	Thymus-[1]	430.26	30.75	GSM18899,GSM18900,	To the Experiment
1	CD34+-[1]	79.17	24	GSM18885,GSM18886,	To the Experiment
1	Tonsil-[1]	1706.21	147.31	GSM18901,GSM18902,	To the Experiment
1	Tongue-[1]	236.26	32.42	GSM19017,GSM19018,	To the Experiment
1	Islet Cell-[1]	1931.62	510.61	GSM18979,GSM18980,	To the Experiment
1	Liver-[1]	9486.35	860.44	GSM18953,GSM18954,	To the Experiment
1	Fetal Liver-[1]	2013.86	536.41	GSM18905,GSM18906,	To the Experiment
2	Adipose Tissue Omental-[3]	1882.61	492.64	GSM80561,GSM80562,GSM80563,GSM80564,	To the Experiment
2	Adipose Tissue Subcutaneous-[3]	2055.64	127.81	GSM80584,GSM80589,GSM80590,	To the Experiment
2	Adipose Tissue-[3]	1691.98	907.9	GSM80580,GSM80583,GSM80588,	To the Experiment
2	Skeletal Muscle-[3]	150.35	43.73	GSM80797,GSM80790,GSM80791,GSM80792,GSM80796,	To the Experiment
2	Bone Marrow-[3]	75.79	65.6	GSM80576,GSM80604,GSM80577,GSM80602,GSM80603,	To the Experiment
2	Salivary Gland-[3]	329.84	48.59	GSM80823,GSM80822,GSM80821,GSM80820,	To the Experiment
2	Esophagus-[3]	862.27	97.99	GSM80697,GSM80696,GSM80695,GSM80694,	To the Experiment
2	Cardiac Stomach-[3]	1347.91	694.73	GSM80783,GSM80782,GSM80781,	To the Experiment
2	Liver-[3]	4220.8	2205.19	GSM80730,GSM80729,GSM80728,GSM80739,	To the Experiment
2	Spleen-[3]	316.96	152.42	GSM80826,GSM80825,GSM80808,GSM80807,	To the Experiment
2	Pharyngeal Mucosa-[3]	2414.45	2568.72	GSM80748,GSM80749,GSM80751,GSM80750,	To the Experiment
2	Fundus-[3]	1722.34	391.98	GSM80812,GSM80811,GSM80810,GSM80809,	To the Experiment
2	Pylorus-[3]	1491.41	828.3	GSM80816,GSM80815,GSM80814,GSM80813,	To the Experiment
2	Lymph Node-[3]	1700.15	848.74	GSM80735,GSM80738,GSM80737,GSM80736,	To the Experiment
2	Cecum-[3]	1423.13	685.75	GSM80624,GSM80632,GSM80625,	To the Experiment
2	Tonsil-[3]	2757.54	547.37	GSM80901,GSM80886,GSM80889,	To the Experiment
2	Oral Mucosa-[3]	1653.52	1944.56	GSM80779,GSM80778,GSM80777,GSM80776,	To the Experiment
2	Tongue-[3]	469.4	225.38	GSM80845,GSM80843,GSM80842,GSM80844,	To the Experiment
2	Tongue superior-[3]	1343.24	1216.35	GSM80885,GSM80884,GSM80883,GSM80882,	To the Experiment
3	Skeletal Muscle-[4]	195.04	0	GSM44676,	To the Experiment
3	Bone Marrow-[4]	56.43	0	GSM44693,	To the Experiment
3	Liver-[4]	3655.4	0	GSM44702,	To the Experiment
3	Fetal Liver-[4]	1735.45	0	GSM44706,	To the Experiment
3	Salivary Gland-[4]	268.87	0	GSM44687,	To the Experiment
3	Stomach-[4]	495.9	0	GSM44703,	To the Experiment
3	Colon-[4]	281.73	0	GSM44680,	To the Experiment
3	Small Intestine-[4]	236.69	0	GSM44679,	To the Experiment
3	Thymus-[4]	541.18	0	GSM44672,	To the Experiment
3	Pancreas-[4]	839.13	0	GSM44677,	To the Experiment
3	Spleen-[4]	215.76	0	GSM44673,	To the Experiment
4	Pelvis-[7]	1933.39	3609.71	OST1-1,OST1-1pr2,OST19,OST37,OST38,	To the Experiment
4	Vertebral Column-[7]	3000.46	2164.03	OST12,OST29,OST31,OST33,OST34,OST35,OST39,OST3l41,OST40,OST16,OST17,OST2-1,OST2-2,OST21,OST23,OST26,OST27,	To the Experiment
5	Large Intestine-[2]	995.1	272.38	GSE7307GSM175905,GSE7307GSM175983,GSE7307GSM175984,GSE7307GSM176123,	To the Experiment
6	Lymph Vessels-[6]	726.41	645.63	GSE6257GSM143717,GSE6257GSM143898,GSE6257GSM143900,	To the Experiment
7	Pancreatic Duct-[5]	1183.68	397.89	GSM490138,GSM490139,GSM490140,GSM490141,GSM490142,GSM490143,GSM490144,	To the Experiment
